# Supplementary material for: A seventeenth-century Mycobacterium tuberculosis genome supports a Neolithic emergence of the Mycobacterium tuberculosis complex
Source: Genome Biol. 2020 Aug 10;21:201. doi: 10.1186/s13059-020-02112-1 (PMC7418204; doi:10.1186/s13059-020-02112-1)
Supplement: Supplementary file 1 — Additional file 1: Table S1. Assigned reads from all taxonomic levels represented in the metagenomic LUND1 library prior to in-solution capture for MTBC DNA. [file 13059_2020_2112_MOESM1_ESM.xlsx]

## Sheet: Table S1
#Taxon table for Lund1 SG screening from MEGAN. Assigned reads from all taxonomic levels represented in the sample (all nodes and leaves of the full subtree of "cellular organisms").
Taxon_Name	Assigned_Read_Count
cellular organisms	8653
Bacteria	375
Proteobacteria	21
Betaproteobacteria	0
Burkholderiales	6
Burkholderiaceae	5
Ralstonia	0
Ralstonia solanacearum	442
Terrabacteria group	321
Actinobacteria <phylum>	0
Actinobacteria	71
Corynebacteriales	30
Mycobacteriaceae	0
Mycobacterium	105
Mycobacterium tuberculosis complex	1724
Eukaryota	5561
Alveolata	11
Apicomplexa	96
Conoidasida	0
Coccidia	0
Eucoccidiorida	0
Eimeriorina	7
Sarcocystidae	2
Toxoplasma	0
Toxoplasma gondii	30
Toxoplasma gondii ME49	438
Opisthokonta	1420
Fungi	36
Dikarya	295
Ascomycota	6
saccharomyceta	25
Pezizomycotina	3
leotiomyceta	293
Eurotiomycetes	54
Eurotiomycetidae	477
Metazoa	13
Eumetazoa	56
Bilateria	36747
Deuterostomia	137
Chordata	12
Craniata	0
Vertebrata	27
Gnathostomata	212
Teleostomi	0
Euteleostomi	838
Actinopterygii	0
Actinopteri	10
Neopterygii	3
Teleostei	1
Osteoglossocephalai	0
Clupeocephala	221
Otomorpha	6
Ostariophysi	0
Otophysi	17
Cypriniphysae	0
Cypriniformes	1
Cyprinoidea	0
Cyprinidae	382
Sarcopterygii	33
Dipnotetrapodomorpha	6
Tetrapoda	374
Amniota	2730
Mammalia	23
Theria	169
Eutheria	1459
Boreoeutheria	6717
Euarchontoglires	2882
Glires	56
Rodentia	108
Myomorpha	0
Muroidea	98
Muridae	5
Murinae	184
Mus	0
Mus <mouse, subgenus>	0
Mus musculus	1393
Sciuromorpha	93
Primates	1094
Haplorrhini	197
Simiiformes	16763
Catarrhini	131262
Cercopithecoidea	0
Cercopithecidae	287
Cercopithecinae	989
Chlorocebus	1
Chlorocebus aethiops	436
Chlorocebus sabaeus	401
Macaca	782
Macaca fascicularis	3435
Macaca mulatta	4163
Papio	13
Papio anubis	485
Colobinae	516
Hominoidea	16090
Hominidae	48786
Homininae	298652
Gorilla	1
Gorilla gorilla	645
Gorilla gorilla gorilla	699
Homo	19
Homo sapiens	2833403
Pan	337
Pan paniscus	396
Pan troglodytes	16323
Ponginae	0
Pongo	50
Pongo abelii	3511
Hylobatidae	25
Nomascus	4
Nomascus leucogenys	1096
Platyrrhini	418
Cebidae	204
Callitrichinae	12
Callithrix	2
Callithrix <subgenus>	0
Callithrix jacchus	595
Laurasiatheria	537
Cetartiodactyla	627
Sauropsida	0
Sauria	63
Archelosauria	18
Archosauria	10
Dinosauria	0
Saurischia	0
Theropoda	0
Coelurosauria	0
Aves	429
Platyhelminthes	388
Cestoda	0
Eucestoda	13
Diphyllobothriidea	0
Diphyllobothriidae	21
Spirometra	0
Spirometra erinaceieuropaei	8122
Monogenea	0
Polyopisthocotylea	0
Polystomatidea	0
Polystomatidae	0
Protopolystoma	0
Protopolystoma xenopodis	3118
Protostomia	80
Ecdysozoa	354
Nematoda	5
Chromadorea	609
Rhabditida	0
Spirurina	39
Dracunculoidea	0
Dracunculidae	0
Dracunculus <nematode>	0
Dracunculus medinensis	528
Oxyuridomorpha	0
Oxyuroidea	0
Oxyuridae	3
Enterobius	0
Enterobius vermicularis	617
Spiruromorpha	0
Filarioidea	0
Onchocercidae	334
Onchocerca	0
Onchocerca flexuosa	2075
Wuchereria	0
Wuchereria bancrofti	461
Viridiplantae	18
Streptophyta	1
Streptophytina	0
Embryophyta	0
Tracheophyta	0
Euphyllophyta	1
Spermatophyta	20
Magnoliophyta	1
Mesangiospermae	107
eudicotyledons	7
Gunneridae	0
Pentapetalae	329
rosids	276
malvids	44
Malvales	1
Malvaceae	3
Malvoideae	0
Gossypium	356
