# Supplementary material for: A seventeenth-century Mycobacterium tuberculosis genome supports a Neolithic emergence of the Mycobacterium tuberculosis complex
Source: Genome Biol. 2020 Aug 10;21:201. doi: 10.1186/s13059-020-02112-1 (PMC7418204; doi:10.1186/s13059-020-02112-1)
Supplement: Supplementary file 2 — Additional file 2: Table S2. Full EAGER pipeline results for LUND1 shotgun sequencing data when mapped to HG19 human reference genome and TB ancestor genome, the non-UDG-treated enriched LUND1 data when mapped to the TB ancestor genome, and the UDG-treated enriched LUND1 data when mapped to the TB ancestor genome. [file 13059_2020_2112_MOESM2_ESM.xlsx]

## Sheet: Table S2
#Full EAGER pipeline results for LUND1 shotgun sequencing data when mapped to HG19 human reference genome and TB ancestor genome, the non-UDG-treated enriched LUND1 library when mapped to the TB ancestor genome, and the UDG-treated enriched LUND1 library when mapped to the TB ancestor genome.
Library Description	Reference	# of Raw Reads prior Clip & Merge (C&M)	# reads after C&M prior mapping	# of Merged Reads	% Merged Reads	# reads not attempted to map	# mapped reads prior RMDup	# mapped reads prior RMDup QF	# of Duplicates removed	Mapped Reads after RMDup	Endogenous DNA (%)	Endogenous DNA QF (%)	Cluster Factor	Mean Coverage	std. dev. Coverage	Coverage >= 1X	Coverage >= 2X	Coverage >= 3X	Coverage >= 4X	Coverage >= 5X	# of reads on mitochondrium	AVG Coverage on mitochondrium	MT/NUC Ratio	DMG 1st Base 3'	DMG 2nd Base 3'	DMG 1st Base 5'	DMG 2nd Base 5'	average fragment length	GC content
nonUDG screening	HG19	3820818	3696712	NA	NA	NA	3252371	2371824	49342	2322482	87.98	64.16	1.021	0.0411	0.2116	0.0397	0.0012	0	0	0	2957	10.4012	253.52	0.2424	0.1677	0.2825	0.1928	54.76	0.4298
nonUDG screening	TB ancestor	3820818	3696712	NA	NA	NA	1654	1498	40	1458	0.045	0.041	1.027	0.018	0.1338	0.0178	0.0001	0	0	0	NA	NA	NA	0.166	0.1329	0.1909	0.1392	54.31	0.6389
nonUDG TB capture	TB ancestor	38527100	18853614	18852418	97.866	251222	7758552	7405891	5632408	1773483	41.152	39.281	4.176	27.6416	12.6057	0.9769	0.9709	0.965	0.9589	0.9523	NA	NA	NA	0.2003	0.133	0.1943	0.1246	68.76	0.6248
UDG TB capture	TB ancestor	123186414	59091507	59087722	95.932	969412	26976053	26367962	16885150	9482812	45.651	44.622	2.781	141.503	68.1867	0.9813	0.9789	0.977	0.9753	0.9738	NA	NA	NA	0.0032	0.0016	0.0033	0.0016	65.83	0.6297
