# Supplementary material for: A seventeenth-century Mycobacterium tuberculosis genome supports a Neolithic emergence of the Mycobacterium tuberculosis complex
Source: Genome Biol. 2020 Aug 10;21:201. doi: 10.1186/s13059-020-02112-1 (PMC7418204; doi:10.1186/s13059-020-02112-1)
Supplement: Supplementary file 4 — Additional file 4: Table S3. Full EAGER pipeline results for negative controls processed with LUND1, mapped to the reconstructed TB ancestor genome. [file 13059_2020_2112_MOESM4_ESM.xlsx]

## Sheet: Supplementary Table
#EAGER pipeline results for blanks processed with LUND1, mapped to the reconstructed TB ancestor genome
Blank Type	Library Treatment	Capture/SG	Library ID	# of Raw Reads prior Clip & Merge (C&M)	# reads after C&M prior mapping	# of Merged Reads	% Merged Reads	# reads not attempted to map	# mapped reads prior RMDup	# mapped reads prior RMDup QF	# of Duplicates removed	Mapped Reads after RMDup	Endogenous DNA (%)	Endogenous DNA QF (%)	Cluster Factor	Mean Coverage	std. dev. Coverage	Coverage >= 1X in %	Coverage >= 2X in %	Coverage >= 3X in %	Coverage >= 4X in %	Coverage >= 5X in %	DMG 1st Base 3'	DMG 2nd Base 3'	DMG 1st Base 5'	DMG 2nd Base 5'	average fragment length	median fragment length	GC content in %
extraction	non-UDG	Capture	EXB017.A0301	1942928	982380	817456	83.212	158906	5936	2026	1765	261	0.604	0.206	7.762	0.0046	0.0836	0.36	0.09	0.02	0	0	0	0	0.0119	0.0133	77.39	76	63.31
extraction	non-UDG	Capture	EXB017.A0401	1217130	612888	497410	81.158	111316	15414	5204	5151	53	2.515	0.849	98.189	0.0006	0.0393	0.04	0.01	0.01	0.01	0	0.25	0.0769	0	0.05	48.98	45	61.98
extraction	UDG	Capture	EXB017.A0302	2315534	1111693	909207	81.786	200966	20330	10071	9939	132	1.829	0.906	76.295	0.0013	0.0753	0.06	0.03	0.02	0.01	0.01	0.0278	0	0	0	44.95	38	61.52
extraction	UDG	Capture	EXB017.A0402	2496576	1189042	981663	82.559	205354	40620	12857	12707	150	3.416	1.081	85.713	0.0016	0.0808	0.07	0.04	0.02	0.01	0.01	0	0	0	0.0227	47.85	42	61.74
library	UDG	Capture	LIB010.A0105	825984	414868	177591	42.807	235112	427	7	0	7	0.103	0.002	1	0.0001	0.0114	0.01	0	0	0	0	0	0	0	0	53.43	46	58.02
library	UDG	Capture	LIB010.A0106	2386354	1184072	499666	42.199	677788	1333	578	548	30	0.113	0.049	19.267	0.0004	0.0362	0.02	0	0	0	0	0	0	0	0	53	53	58.53
extraction	non-UDG	SG	EXB017.A0301	1423128	617022	153908	24.944	461922	58	19	11	8	0.009	0.003	2.375	0.0001	0.0078	0.01	0	0	0	0	0	0	0	0	33.75	31	70.63
extraction	non-UDG	SG	EXB017.A0401	1841964	838180	155155	18.511	681278	38	15	8	7	0.005	0.002	2.143	0.0001	0.0087	0.01	0	0	0	0	0	0	0	0	42.86	44	63.33
library	UDG	SG	LIB010.A0103	1459944	635053	101811	16.032	530970	13	5	3	2	0.002	0.001	2.5	0	0.0039	0	0	0	0	0	0	0	0	0	33.5	33.5	61.19
library	UDG	SG	LIB010.A0104	2161286	1044047	175587	16.818	864816	42	20	12	8	0.004	0.002	2.5	0.0001	0.0084	0.01	0	0	0	0	0	0	0	0	38.5	37.5	60.06
