# Supplementary material for: A seventeenth-century Mycobacterium tuberculosis genome supports a Neolithic emergence of the Mycobacterium tuberculosis complex
Source: Genome Biol. 2020 Aug 10;21:201. doi: 10.1186/s13059-020-02112-1 (PMC7418204; doi:10.1186/s13059-020-02112-1)
Supplement: Supplementary file 5 — Additional file 5: Table S4. List of genomes included in the full MTBC dataset, with respective publications, accession numbers, lineages, and dates (when applicable). [file 13059_2020_2112_MOESM5_ESM.xlsx]

## Sheet: Supplementary Table
#Full MTBC dataset
Name	Study	BioProject Accession	Sample Accession	Lineage	Date (ancient only)
54U	Bos et al. 2014	PRJNA244165	SRS591994	pinniped	1106 CE
58U	Bos et al. 2014	PRJNA244165	SRS591992	pinniped	1117 CE
64U	Bos et al. 2014	PRJNA244165	SRS592075	pinniped	1210.5 CE
body80	Kay et al. 2015	PRJEB7454	ERS563408	L4	1805 CE
body92	Kay et al. 2015	PRJEB7454	ERS563409	L4	1787 CE
bovis_ravenel	Comas et al. 2013		SRS004666	animal
capraeD028	Domogalla et al. 2013	PRJNA186722	SRS386255	animal
capraeRW044	Domogalla et al. 2013	PRJNA186722	SRS386245	animal
capraeRW079	Domogalla et al. 2013	PRJNA186722	SRS386249	animal
chimpanzee_bacillus	Coscolla et al. 2013	PRJEB3128	ERS635608
L1_1078602	Comas et al. 2013	PRJEB3223	ERS218206	L1
L1_1105103	Comas et al. 2013	PRJEB3223	ERS218207	L1
L1_1277803	Comas et al. 2013	PRJEB3223	ERS218208	L1
L1_157199	Comas et al. 2013	PRJEB3223	ERS218215	L1
L1_157508	Comas et al. 2013	PRJEB3223	ERS218216	L1
L1_179703	Comas et al. 2013	PRJEB3223	ERS218220	L1
L1_468303	Comas et al. 2013	PRJEB3223	ERS218233	L1
L1_539606	Comas et al. 2013	PRJEB3223	ERS218236	L1
L1_600603	Comas et al. 2013	PRJEB3223	ERS218242	L1
L1_745902	Comas et al. 2013	PRJEB3223	ERS218245	L1
L1_94701	Comas et al. 2013	PRJEB3223	ERS218248	L1
L1_950545	Comas et al. 2013	PRJNA52007	SRS004759	L1
L1_BTBS280	Comas et al. 2013	PRJEB3223	ERS217639	L1
L1_BTBS493	Comas et al. 2013	PRJEB3223	ERS217641	L1
L1_DY28	Comas et al. 2013	PRJEB3223	ERS218256	L1
L1_GT281	Comas et al. 2013	PRJEB3223	ERS218258	L1
L1_K21	Comas et al. 2013	PRJNA39969	SRX002001	L1
L1_K67	Comas et al. 2013	PRJNA39969	SRX002004	L1
L1_K93	Comas et al. 2013	PRJNA39969	SRX002005	L1
L1_N0014	Comas et al. 2013	PRJEB3223	ERS218265	L1
L1_N0043	Comas et al. 2013	PRJEB3223	ERS218268	L1
L1_N0062	Comas et al. 2013	PRJEB3223	ERS217651	L1
L1_N0065	Comas et al. 2013	PRJEB3223	ERS217652	L1
L1_N0067	Comas et al. 2013	PRJEB3223	ERS217644	L1
L1_N0079	Comas et al. 2013	PRJEB3223	ERS217653	L1
L1_N0127	Comas et al. 2013	PRJEB3223	ERS218313	L1
L1_N0132	Comas et al. 2013	PRJEB3223	ERS218275	L1
L1_N0134	Comas et al. 2013	PRJEB3223	ERS218315	L1
L1_N0141	Comas et al. 2013	PRJEB3223	ERS218317	L1
L1_N0182	Comas et al. 2013	PRJEB3223	ERS217660	L1
L1_N0196	Comas et al. 2013	PRJEB3223	ERS218323	L1
L1_N0203	Comas et al. 2013	PRJEB3223	ERS217662	L1
L1_N1004	Comas et al. 2013	PRJEB3223	ERS217664	L1
L1_N1006	Comas et al. 2013	PRJEB3223	ERS217665	L1
L1_N1009	Comas et al. 2013	PRJEB3223	ERS217668	L1
L1_N70	Comas et al. 2013	PRJEB3223	ERS218286	L1
L1_N72	Comas et al. 2013	PRJEB3223	ERS218287	L1
L1_N73	Comas et al. 2013	PRJEB3223	ERS218288	L1
L1_T92	Comas et al. 2013	PRJNA52007	SRS004759	L1
L1_V232IO	Comas et al. 2013	PRJEB3223	ERS218289	L1
L1_V346IO	Comas et al. 2013	PRJEB3223	ERS218291	L1
L1_V372IO	Comas et al. 2013	PRJEB3223	ERS218292	L1
L2_1027	Comas et al. 2013	PRJEB3223	ERS218149	L2
L2_1336	Comas et al. 2013	PRJEB3223	ERS218151	L2
L2_1864	Comas et al. 2013	PRJEB3223	ERS218153	L2
L2_72	Comas et al. 2013	PRJEB3223	ERS218159	L2
L2_759	Comas et al. 2013	PRJEB3223	ERS218161	L2
L2_GQ-1165	Comas et al. 2013	PRJEB3223	ERS218168	L2
L2_GQ-1168	Comas et al. 2013	PRJEB3223	ERS218169	L2
L2_GQ-1343	Comas et al. 2013	PRJEB3223	ERS218172	L2
L2_GQ-1438	Comas et al. 2013	PRJEB3223	ERS218173	L2
L2_GQ-1972	Comas et al. 2013	PRJEB3223	ERS218180	L2
L2_GQ-50	Comas et al. 2013	PRJEB3223	ERS218185	L2
L2_GQ10-3	Comas et al. 2013	PRJEB3223	ERS218166	L2
L2_GQ1020	Comas et al. 2013	PRJEB3223	ERS218165	L2
L2_GQ1164	Comas et al. 2013	PRJEB3223	ERS218167	L2
L2_GQ1331	Comas et al. 2013	PRJEB3223	ERS218170	L2
L2_GQ1335	Comas et al. 2013	PRJEB3223	ERS218171	L2
L2_GQ1439	Comas et al. 2013	PRJEB3223	ERS218174	L2
L2_GQ1580	Comas et al. 2013	PRJEB3223	ERS218175	L2
L2_GQ1597	Comas et al. 2013	PRJEB3223	ERS218176	L2
L2_GQ1605	Comas et al. 2013	PRJEB3223	ERS218177	L2
L2_GQ1645	Comas et al. 2013	PRJEB3223	ERS218178	L2
L2_GQ1885	Comas et al. 2013	PRJEB3223	ERS218179	L2
L2_GQ1973	Comas et al. 2013	PRJEB3223	ERS218181	L2
L2_GQ229	Comas et al. 2013	PRJEB3223	ERS218182	L2
L2_GQ254	Comas et al. 2013	PRJEB3223	ERS218183	L2
L2_GQ366	Comas et al. 2013	PRJEB3223	ERS218184	L2
L2_GQ657	Comas et al. 2013	PRJEB3223	ERS218186	L2
L2_GQ73	Comas et al. 2013	PRJEB3223	ERS218187	L2
L2_GQ74-3	Comas et al. 2013	PRJEB3223	ERS218188	L2
L2_GQ762	Comas et al. 2013	PRJEB3223	ERS218189	L2
L2_GQ856	Comas et al. 2013	PRJEB3223	ERS218190	L2
L2_GQ859	Comas et al. 2013	PRJEB3223	ERS218191	L2
L2_GQ904	Comas et al. 2013	PRJEB3223	ERS218192	L2
L2_GT333	Comas et al. 2013	PRJEB3223	ERS218259	L2
L2_GT345	Comas et al. 2013	PRJEB3223	ERS218260	L2
L2_GT411	Comas et al. 2013	PRJEB3223	ERS218261	L2
L2_GT649	Comas et al. 2013	PRJEB3223	ERS218262	L2
L2_M4100A	Comas et al. 2013	PRJNA52007	SRS004757	L2
L2_N0002	Comas et al. 2013	PRJEB3223	ERS218296	L2
L2_N0003	Comas et al. 2013	PRJEB3223	ERS218297	L2
L2_N0005	Comas et al. 2013	PRJEB3223	ERS218298	L2
L2_N0008	Comas et al. 2013	PRJEB3223	ERS217645	L2
L2_N0010	Comas et al. 2013	PRJEB3223	ERS218264	L2
L2_N0017	Comas et al. 2013	PRJEB3223	ERS217647	L2
L2_N0020	Comas et al. 2013	PRJEB3223	ERS218266	L2
L2_N0034	Comas et al. 2013	PRJEB3223	ERS218299	L2
L2_N0039	Comas et al. 2013	PRJEB3223	ERS218267	L2
L2_N0041	Comas et al. 2013	PRJEB3223	ERS218300	L2
L2_N0044	Comas et al. 2013	PRJEB3223	ERS218301	L2
L2_N0050	Comas et al. 2013	PRJEB3223	ERS217649	L2
L2_N0051	Comas et al. 2013	PRJEB3223	ERS218303	L2
L2_N0053	Comas et al. 2013	PRJEB3223	ERS218304	L2
L2_N0094	Comas et al. 2013	PRJEB3223	ERS218307	L2
L2_N0128	Comas et al. 2013	PRJEB3223	ERS217658	L2
L2_N0130	Comas et al. 2013	PRJEB3223	ERS218314	L2
L2_N0150	Comas et al. 2013	PRJEB3223	ERS218320	L2
L2_N0151	Comas et al. 2013	PRJEB3223	ERS218321	L2
L2_N0158	Comas et al. 2013	PRJEB3223	ERS218322	L2
L2_N1001	Comas et al. 2013	PRJEB3223	ERS217663	L2
L2_N1037	Comas et al. 2013	PRJEB3223	ERS217674	L2
L2_N1051	Comas et al. 2013	PRJEB3223	ERS217676	L2
L2_rus14	Casali et al. 2012	PRJEB2138	ERS003236	L2
L2_rus16	Casali et al. 2012	PRJEB2138	ERS003237	L2
L2_V119BJ	Comas et al. 2013	PRJEB3223	ERS218244	L2
L2_V212BJ	Comas et al. 2013	PRJEB3223	ERS218241	L2
L2_V374BJ	Comas et al. 2013	PRJEB3223	ERS218293	L2
L3_1016204	Comas et al. 2013	PRJEB3223	ERS218204	L3
L3_1180C	Comas et al. 2013	PRJEB3223	ERS218150	L3
L3_155808	Comas et al. 2013	PRJEB3223	ERS218213	L3
L3_159008	Comas et al. 2013	PRJEB3223	ERS218217	L3
L3_162908	Comas et al. 2013	PRJEB3223	ERS218218	L3
L3_173305	Comas et al. 2013	PRJEB3223	ERS218219	L3
L3_282801	Comas et al. 2013	PRJEB3223	ERS218229	L3
L3_296904	Comas et al. 2013	PRJEB3223	ERS218230	L3
L3_449706	Comas et al. 2013	PRJEB3223	ERS218232	L3
L3_580605	Comas et al. 2013	PRJEB3223	ERS218239	L3
L3_597805	Comas et al. 2013	PRJEB3223	ERS218240	L3
L3_657005	Comas et al. 2013	PRJEB3223	ERS218243	L3
L3_751B	Comas et al. 2013	PRJEB3223	ERS218160	L3
L3_793601	Comas et al. 2013	PRJEB3223	ERS218246	L3
L3_855B	Comas et al. 2013	PRJEB3223	ERS218162	L3
L3_858405	Comas et al. 2013	PRJEB3223	ERS218247	L3
L3_910079	Comas et al. 2013	PRJNA52007	SRS004758	L3
L3_BTBH273	Comas et al. 2013	PRJEB3223	ERS217635	L3
L3_K49	Comas et al. 2013	PRJNA39969	SRS001884	L3
L3_MTB_138001	Comas et al. 2013	PRJEB3223	ERS218209	L3
L3_N0033	Comas et al. 2013	PRJEB3223	ERS217648	L3
L3_N0054	Comas et al. 2013	PRJEB3223	ERS218269	L3
L3_N0056	Comas et al. 2013	PRJEB3223	ERS218270	L3
L3_N0197	Comas et al. 2013	PRJEB3223	ERS218324	L3
L3_N04	Comas et al. 2013	PRJEB3223	ERS218283	L3
L3_N1007	Comas et al. 2013	PRJEB3223	ERS217666	L3
L3_N1014	Comas et al. 2013	PRJEB3223	ERS217669	L3
L3_N1022	Comas et al. 2013	PRJEB3223	ERS217671	L3
L3_N1024	Comas et al. 2013	PRJEB3223	ERS217672	L3
L3_N1032	Comas et al. 2013	PRJEB3223	ERS217673	L3
L3_N1040	Comas et al. 2013	PRJEB3223	ERS217675	L3
L3_N1058	Comas et al. 2013	PRJEB3223	ERS217679	L3
L3_N24	Comas et al. 2013	PRJEB3223	ERS218284	L3
L3_N37	Comas et al. 2013	PRJEB3223	ERS218285	L3
L3_rus15	Casali et al. 2012	PRJEB2138	ERS003250	L3
L4_1026403	Comas et al. 2013	PRJEB3223	ERS218205	L4
L4_141702	Comas et al. 2013	PRJEB3223	ERS218210	L4
L4_155008	Comas et al. 2013	PRJEB3223	ERS218212	L4
L4_157108	Comas et al. 2013	PRJEB3223	ERS218214	L4
L4_217399	Comas et al. 2013	PRJEB3223	ERS218222	L4
L4_219799	Comas et al. 2013	PRJEB3223	ERS218223	L4
L4_230799	Comas et al. 2013	PRJEB3223	ERS218224	L4
L4_231806	Comas et al. 2013	PRJEB3223	ERS218225	L4
L4_233602	Comas et al. 2013	PRJEB3223	ERS218226	L4
L4_267903	Comas et al. 2013	PRJEB3223	ERS218228	L4
L4_478304	Comas et al. 2010	PRJNA52007	SRS004761	L4
L4_549204	Comas et al. 2013	PRJEB3223	ERS218238	L4
L4_BTBH587	Comas et al. 2013	PRJEB3223	ERS217636	L4
L4_BTBS101	Comas et al. 2013	PRJEB3223	ERS217638	L4
L4_BTBS458	Comas et al. 2013	PRJEB3223	ERS217640	L4
L4_CDC1551E	Comas et al. 2012	PRJNA52637	SRS005450	L4
L4_DY131	Comas et al. 2013	PRJEB3223	ERS218249	L4
L4_DY167	Comas et al. 2013	PRJEB3223	ERS218251	L4
L4_DY195	Comas et al. 2013	PRJEB3223	ERS218252	L4
L4_DY22	Comas et al. 2013	PRJEB3223	ERS218254	L4
L4_DY8	Comas et al. 2013	PRJEB3223	ERS218257	L4
L4_erdman	Comas et al. 2013	PRJNA38491	SRS003328	L4
L4_H37Rv	Comas et al. 2013	PRJEB3223	ERS218263	L4
L4_K37	Comas et al. 2010	PRJNA39969	SRS001887	L4
L4_MT0001	Gardy et al. 2011	PRJNA49659	SRS074557	L4
L4_MT0005	Gardy et al. 2011	PRJNA49659	SRS084142	L4
L4_N0011	Comas et al. 2013	PRJEB3223	ERS217646	L4
L4_N0046	Comas et al. 2013	PRJEB3223	ERS218302	L4
L4_N0101	Comas et al. 2013	PRJEB3223	ERS218271	L4
L4_N0103	Comas et al. 2013	PRJEB3223	ERS218309	L4
L4_N0107	Comas et al. 2013	PRJEB3223	ERS218310	L4
L4_N0109	Comas et al. 2013	PRJEB3223	ERS218311	L4
L4_N0120	Comas et al. 2013	PRJEB3223	ERS218272	L4
L4_N0125	Comas et al. 2013	PRJEB3223	ERS217657	L4
L4_N0126	Comas et al. 2013	PRJEB3223	ERS218273	L4
L4_N0131	Comas et al. 2013	PRJEB3223	ERS218274	L4
L4_N0135	Comas et al. 2013	PRJEB3223	ERS218276	L4
L4_N0136	Comas et al. 2013	PRJEB3223	ERS218316	L4
L4_N0137	Comas et al. 2013	PRJEB3223	ERS218277	L4
L4_N0138	Comas et al. 2013	PRJEB3223	ERS217659	L4
L4_N0142	Comas et al. 2013	PRJEB3223	ERS218278	L4
L4_N0143	Comas et al. 2013	PRJEB3223	ERS218279	L4
L4_N0144	Comas et al. 2013	PRJEB3223	ERS218280	L4
L4_N0146	Comas et al. 2013	PRJEB3223	ERS218318	L4
L4_N0148	Comas et al. 2013	PRJEB3223	ERS218319	L4
L4_N0149	Comas et al. 2013	PRJEB3223	ERS218281	L4
L4_N0163	Comas et al. 2013	PRJEB3223	ERS218282	L4
L4_N0185	Comas et al. 2013	PRJEB3223	ERS217661	L4
L4_N1008	Comas et al. 2013	PRJEB3223	ERS217667	L4
L4_N1015	Comas et al. 2013	PRJEB3223	ERS217670	L4
L4_N1052	Comas et al. 2013	PRJEB3223	ERS217677	L4
L4_N1057	Comas et al. 2013	PRJEB3223	ERS217678	L4
L4_V173IO	Comas et al. 2013	PRJEB3223	ERS218221	L4
L4_V293EA	Comas et al. 2013	PRJEB3223	ERS218231	L4
L4_V318EA	Comas et al. 2013	PRJEB3223	ERS218290	L4
L4_V355EA	Comas et al. 2013	PRJEB3223	ERS218203	L4
L4_V367IO	Comas et al. 2013	PRJEB3223	ERS218234	L4
L4_V440EA	Comas et al. 2013	PRJEB3223	ERS218294	L4
L4_V639EA	Comas et al. 2013	PRJEB3223	ERS218295	L4
L4_X581	Comas et al. 2012	PRJNA52637	SRS004841	L4
L4_X632	Comas et al. 2012	PRJNA52637	SRS004831	L4
L4_X721	Comas et al. 2012	PRJNA52637	SRS005448	L4
L5_1001003	Comas et al. 2013	PRJEB3223	ERS218148	L5
L5_1047301	Comas et al. 2013	PRJEB3223	ERS218193	L5
L5_1048001	Comas et al. 2013	PRJEB3223	ERS218194	L5
L5_1182103	Comas et al. 2010	PRJNA52007	SRS004762	L5
L5_144902	Comas et al. 2013	PRJEB3223	ERS218211	L5
L5_256902	Comas et al. 2013	PRJEB3223	ERS218195	L5
L5_257702	Comas et al. 2013	PRJEB3223	ERS218227	L5
L5_348203	Comas et al. 2013	PRJEB3223	ERS218196	L5
L5_349404	Comas et al. 2013	PRJEB3223	ERS218197	L5
L5_533304	Comas et al. 2013	PRJEB3223	ERS218198	L5
L5_544404	Comas et al. 2013	PRJNA52007	SRS004763	L5
L5_553604	Comas et al. 2013	PRJEB3223	ERS218200	L5
L5_DY135	Comas et al. 2013	PRJEB3223	ERS218250	L5
L5_DY20	Comas et al. 2013	PRJEB3223	ERS218253	L5
L5_DY21	Comas et al. 2013	PRJEB3223	ERS218164	L5
L5_DY26	Comas et al. 2013	PRJEB3223	ERS218255	L5
L6_414104	Comas et al. 2010	PRJNA52007	SRS004764	L6
L6_533604	Comas et al. 2013	PRJEB3223	ERS218199	L6
L6_538302	Comas et al. 2013	PRJEB3223	ERS218235	L6
L6_541504	Comas et al. 2013	PRJEB3223	ERS218157	L6
L6_546802	Comas et al. 2013	PRJEB3223	ERS218237	L6
L6_823602	Comas et al. 2013	PRJEB3223	ERS218201	L6
L6_ABCG	Comas et al. 2013	PRJEB3223	ERS218202	L6
L6_GM0981	Comas et al. 2010	PRJNA52007	SRS004760	L6
L6_N0060	Comas et al. 2013	PRJEB3223	ERS217650	L6
L6_N0089	Comas et al. 2013	PRJEB3223	ERS217654	L6
L6_N0090	Comas et al. 2013	PRJEB3223	ERS217655	L6
L6_N0091	Comas et al. 2013	PRJEB3223	ERS218305	L6
L6_N0092	Comas et al. 2013	PRJEB3223	ERS218306	L6
L6_N0098	Comas et al. 2013	PRJEB3223	ERS217656	L6
L6_N0099	Comas et al. 2013	PRJEB3223	ERS218308	L6
L6_N0115	Comas et al. 2013	PRJEB3223	ERS218312	L6
L7_BTBH1012	Comas et al. 2013	PRJEB3223	ERS217634	L7
L7_BTBH935	Comas et al. 2013	PRJEB3223	ERS217637	L7
L7_BTBS610	Comas et al. 2013	PRJEB3223	ERS217642	L7
L7_BTBS746	Comas et al. 2013	PRJEB3223	ERS217643	L7
LUND1	This study	PRJNA517266	SRS6462469	L4	1679 CE
M_orygis	NCBI SRA	PRJEB2092	ERS001592	animal
MicrotiERR027294	NCBI SRA	PRJEB2091	ERS007230	animal
outgroup_canettii	Comas et al. 2010	PRJNA39969	SRS002004	outgroup
Pinnipedii_G01222	Bos et al. 2014	PRJNA244633	SRS592134	pinniped
Pinnipedii_G01491	Bos et al. 2014	PRJNA244633	SRS592135	pinniped
Pinnipedii_G01492	Bos et al. 2014	PRJNA244633	SRS592136	pinniped
Pinnipedii_G01498	Bos et al. 2014	PRJNA244633	SRS592137	pinniped
Pinnipedii7011	Bos et al. 2014	PRJNA244633	SRS592823	pinniped
Pinnipedii7739	Bos et al. 2014	PRJNA244633	SRS592824	pinniped
