# Supplementary material for: A seventeenth-century Mycobacterium tuberculosis genome supports a Neolithic emergence of the Mycobacterium tuberculosis complex
Source: Genome Biol. 2020 Aug 10;21:201. doi: 10.1186/s13059-020-02112-1 (PMC7418204; doi:10.1186/s13059-020-02112-1)
Supplement: Supplementary file 6 — Additional file 6: Table S5. List of genomes included in the L4 dataset, with respective publications, accession numbers, lineages, dates, and percentage of total SNPs called as heterozygous. [file 13059_2020_2112_MOESM6_ESM.xlsx]

## Sheet: Supplementary Table
#Lineage 4 dataset
Name	Study	Original_ID (Stucki et al. 2016)		Sample Accession	Lineage	Date (ancient)	% of SNPs called as heterozygous
body80	Kay et al. 2015	NA	PRJEB7454	ERS563408	L4.1.2/Haarlem	1805 CE	0.319489
body92	Kay et al. 2015	NA	PRJEB7454	ERS563409	L4.10/PGG3	1787 CE	7.92752
Hrlm015	Stucki et al. 2016	G02194	PRJEB11460	ERS1022756	L4.1.2/Haarlem		3.15534
Hrlm018	Stucki et al. 2016	G02488	PRJEB11460	ERS1022859	L4.1.2/Haarlem		1.3597
Hrlm019	Stucki et al. 2016	G02510	PRJEB11460	ERS1022876	L4.1.2/Haarlem		2.51799
Hrlm023	Stucki et al. 2016	G01997	PRJEB11460	ERS1212432	L4.1.2/Haarlem		1.10294
Hrlm040	Stucki et al. 2016	G02044	PRJEB11460	ERS1022635	L4.1.2/Haarlem		2.78746
Hrlm044	Stucki et al. 2016	G02059	PRJEB11460	ERS1022645	L4.1.2/Haarlem		2.99885
Hrlm048	Stucki et al. 2016	G02073	PRJEB11460	ERS1022654	L4.1.2/Haarlem		2.13777
Hrlm051	Stucki et al. 2016	G02086	PRJEB11460	ERS1022667	L4.1.2/Haarlem		3.09524
Hrlm053	Stucki et al. 2016	G02088	PRJEB11460	ERS1022584	L4.1.2/Haarlem		2.99401
Hrlm057	Stucki et al. 2016	G02106	PRJEB11460	ERS1022681	L4.1.2/Haarlem		2.83688
Hrlm058	Stucki et al. 2016	G02107	PRJEB11460	ERS1022682	L4.1.2/Haarlem		2.62217
Hrlm060	Stucki et al. 2016	G02109	PRJEB11460	ERS1022684	L4.1.2/Haarlem		2.8536
Hrlm062	Stucki et al. 2016	G02111	PRJEB11460	ERS1022686	L4.1.2/Haarlem		2.80047
Hrlm063	Stucki et al. 2016	G02114	PRJEB11460	ERS1022689	L4.1.2/Haarlem		2.73159
Hrlm067	Stucki et al. 2016	G02120	PRJEB11460	ERS1022695	L4.1.2/Haarlem		2.6862
Hrlm068	Stucki et al. 2016	G02121	PRJEB11460	ERS1022696	L4.1.2/Haarlem		2.87081
Hrlm071	Stucki et al. 2016	G02131	PRJEB11460	ERS1022703	L4.1.2/Haarlem		3.0445
Hrlm072	Stucki et al. 2016	G02135	PRJEB11460	ERS1022707	L4.1.2/Haarlem		2.55814
Hrlm076	Stucki et al. 2016	G02155	PRJEB11460	ERS1022722	L4.1.2/Haarlem		2.49406
Hrlm081	Stucki et al. 2016	G02163	PRJEB11460	ERS1022730	L4.1.2/Haarlem		2.83353
Hrlm088	Stucki et al. 2016	G02183	PRJEB11460	ERS1022745	L4.1.2/Haarlem		2.019
Hrlm090	Stucki et al. 2016	G02187	PRJEB11460	ERS1022749	L4.1.2/Haarlem		2.37812
Hrlm105	Stucki et al. 2016	G02500	PRJEB11460	ERS1022869	L4.1.2/Haarlem		2.46305
Hrlm108	Stucki et al. 2016	G02716	PRJEB11460	ERS1022953	L4.1.2/Haarlem		2.58216
Hrlm109	Stucki et al. 2016	G02717	PRJEB11460	ERS1022954	L4.1.2/Haarlem		2.88351
L4_1026403	Comas et al. 2013	NA	PRJEB3223	ERS218205	L4.2		4.35754
L4_141702	Comas et al. 2013	NA	PRJEB3223	ERS218210	L4.6.2/Cameroon		2.47253
L4_231806	Comas et al. 2013	NA	PRJEB3223	ERS218225	L4.4		2.25386
L4_233602	Comas et al. 2013	NA	PRJEB3223	ERS218226	L4.1.2/Haarlem		2.86055
L4_267903	Comas et al. 2013	NA	PRJEB3223	ERS218228	L4.2		1.95178
L4_478304	Comas et al. 2010	NA	PRJNA52007	SRS004761	L4.6.2/Cameroon		0.89172
L4_549204	Comas et al. 2013	NA	PRJEB3223	ERS218238	L4.6.2/Cameroon		1.93548
L4_BTBH587	Comas et al. 2013	NA	PRJEB3223	ERS217636	L4.6		1.39771
L4_BTBS101	Comas et al. 2013	NA	PRJEB3223	ERS217638	L4.2		4.22705
L4_BTBS458	Comas et al. 2013	NA	PRJEB3223	ERS217640	L4.1.2/Haarlem		2.98507
L4_CDC1551E	Comas et al. 2012	NA	PRJNA52637	SRS005450	L4.1.1/X		3.25581
L4_DY131	Comas et al. 2013	NA	PRJEB3223	ERS218249	L4.1.3		3.19635
L4_DY167	Comas et al. 2013	NA	PRJEB3223	ERS218251	L4.6.2/Cameroon		3.15421
L4_DY195	Comas et al. 2013	NA	PRJEB3223	ERS218252	L4.1.3		4.1989
L4_DY22	Comas et al. 2013	NA	PRJEB3223	ERS218254	L4.1.1/X		2.53012
L4_DY8	Comas et al. 2013	NA	PRJEB3223	ERS218257	L4.10/PGG3		1.14679
L4_erdman	Comas et al. 2013	NA	PRJNA38491	SRS003328	L4.1.2/Haarlem		0.986193
L4_H37Rv	Comas et al. 2013	NA	PRJEB3223	ERS218263	L4.10/PGG3		0.325733
L4_K37	Comas et al. 2010	NA	PRJNA39969	SRS001887	L4.6.1/Uganda		0.667557
L4_MT0001	Gardy et al. 2011	NA	PRJNA49659	SRS074557	L4.1.1/X		3.20796
L4_MT0005	Gardy et al. 2011	NA	PRJNA49659	SRS084142	L4.1.1/X		3.52035
L4_N0011	Comas et al. 2013	NA	PRJEB3223	ERS217646	L4.1.2/Haarlem		3.18066
L4_N0120	Comas et al. 2013	NA	PRJEB3223	ERS218272	L4.10/PGG3		1.6185
L4_N0125	Comas et al. 2013	NA	PRJEB3223	ERS217657	L4.10/PGG3		1.81598
L4_N0131	Comas et al. 2013	NA	PRJEB3223	ERS218274	L4.1.1/X		2.18978
L4_N0135	Comas et al. 2013	NA	PRJEB3223	ERS218276	L4.10/PGG3		1.35635
L4_N0137	Comas et al. 2013	NA	PRJEB3223	ERS218277	L4.3/LAM		0.920598
L4_N0138	Comas et al. 2013	NA	PRJEB3223	ERS217659	L4.10/PGG3		1.41677
L4_N0142	Comas et al. 2013	NA	PRJEB3223	ERS218278	L4.1.1/X		3.2413
L4_N0144	Comas et al. 2013	NA	PRJEB3223	ERS218280	L4.5		1.65094
L4_N0148	Comas et al. 2013	NA	PRJEB3223	ERS218319	L4.1.1/X		1.43027
L4_N0163	Comas et al. 2013	NA	PRJEB3223	ERS218282	L4.5		1.87135
L4_N1008	Comas et al. 2013	NA	PRJEB3223	ERS217667	L4.1.2/Haarlem		1.50188
L4_N1015	Comas et al. 2013	NA	PRJEB3223	ERS217670	L4.4		1.93939
L4_N1052	Comas et al. 2013	NA	PRJEB3223	ERS217677	L4.10/PGG3		1.17647
L4_N1057	Comas et al. 2013	NA	PRJEB3223	ERS217678	L4.1.1/X		2.20318
L4_V318EA	Comas et al. 2013	NA	PRJEB3223	ERS218290	L4.1.1/X		5.01166
L4_V355EA	Comas et al. 2013	NA	PRJEB3223	ERS218203	L4.4		8.05585
L4_V367IO	Comas et al. 2013	NA	PRJEB3223	ERS218234	L4.4		19.2905
L4_V440EA	Comas et al. 2013	NA	PRJEB3223	ERS218294	L4.5		3.125
L4_V639EA	Comas et al. 2013	NA	PRJEB3223	ERS218295	L4.5		3.21543
L4_X581	Comas et al. 2012	NA	PRJNA52637	SRS004841	L4.1.1/X		5.68445
LAM002	Stucki et al. 2016	975-10	PRJEB11460	ERS978352	L4.3/LAM		0.923788
LAM013	Stucki et al. 2016	987-08	PRJEB11460	ERS978363	L4.3/LAM		1.25285
LAM053	Stucki et al. 2016	8635-08	PRJEB11460	ERS978403	L4.3/LAM		1.15075
LAM055	Stucki et al. 2016	8083-11	PRJEB11460	ERS978405	L4.3/LAM		1.33482
LAM056	Stucki et al. 2016	8087-11	PRJEB11460	ERS978406	L4.3/LAM		0.673401
LAM058	Stucki et al. 2016	8178-11	PRJEB11460	ERS978408	L4.3/LAM		1.03687
LAM062	Stucki et al. 2016	8084-11	PRJEB11460	ERS978412	L4.3/LAM		1.00671
LAM063	Stucki et al. 2016	8164-11	PRJEB11460	ERS978413	L4.3/LAM		0.885936
LAM064	Stucki et al. 2016	8875-12	PRJEB11460	ERS978414	L4.3/LAM		0.684151
LAM065	Stucki et al. 2016	3322-12	PRJEB11460	ERS978415	L4.3/LAM		1.0989
LAM070	Stucki et al. 2016	9500-04	PRJEB11460	ERS978420	L4.3/LAM		0.987925
LAM071	Stucki et al. 2016	8565-12	PRJEB11460	ERS978421	L4.3/LAM		1.28068
LAM083	Stucki et al. 2016	7000-03	PRJEB11460	ERS978433	L4.3/LAM		1.20482
LAM085	Stucki et al. 2016	10205-03	PRJEB11460	ERS978435	L4.3/LAM		1.13895
LAM087	Stucki et al. 2016	7514-04	PRJEB11460	ERS978437	L4.3/LAM		0.758397
LAM088	Stucki et al. 2016	7516-04	PRJEB11460	ERS978438	L4.3/LAM		1.2848
LAM091	Stucki et al. 2016	9701-13	PRJEB11460	ERS978441	L4.3/LAM		0.993377
LAM099	Stucki et al. 2016	8580-09	PRJEB11460	ERS978449	L4.3/LAM		0.886918
LAM108	Stucki et al. 2016	1054-10	PRJEB11460	ERS978458	L4.3/LAM		1.33779
LAM109	Stucki et al. 2016	8092-01	PRJEB11460	ERS978459	L4.3/LAM		1.1274
LAM113	Stucki et al. 2016	2108-06	PRJEB11460	ERS978463	L4.3/LAM		1.20614
LAM114	Stucki et al. 2016	8459-05	PRJEB11460	ERS978464	L4.3/LAM		1.2035
LAM115	Stucki et al. 2016	20091161	PRJEB11460	ERS978465	L4.3/LAM		0.672646
LAM116	Stucki et al. 2016	20091268	PRJEB11460	ERS978466	L4.3/LAM		0.774336
LAM177	Stucki et al. 2016	X004305	PRJEB11460	ERS978527	L4.3/LAM		0.801833
LAM197	Stucki et al. 2016	1D7	PRJEB11460	ERS978547	L4.3/LAM		1.11235
LAM255	Stucki et al. 2016	EST23	PRJEB11460	ERS978605	L4.3/LAM		0.558036
LAM257	Stucki et al. 2016	MT58	PRJEB11460	ERS978607	L4.3/LAM		1.16144
LAM259	Stucki et al. 2016	MT128	PRJEB11460	ERS978609	L4.3/LAM		1.26874
LUND1	This study	NA	PRJNA517266	SRS6462469	L4.10/PGG3	1679 CE	2.8777
outgroup_L2_N0020	Comas et al. 2013	L2_N0020	PRJEB3223	ERS218266	OUTGROUP		0.965665
PGG3_003	Stucki et al. 2016	10574-09	PRJEB11460	ERS1212435	L4.10/PGG3		0.901917
PGG3_006	Stucki et al. 2016	11176-06	PRJEB11460	ERS1212438	L4.10/PGG3		1.61476
PGG3_013	Stucki et al. 2016	1616-09	PRJEB11460	ERS1212445	L4.10/PGG3		1.4977
PGG3_022	Stucki et al. 2016	353-09	PRJEB11460	ERS1212454	L4.10/PGG3		0.800915
PGG3_028	Stucki et al. 2016	4094-05	PRJEB11460	ERS1212460	L4.10/PGG3		1.0453
PGG3_040	Stucki et al. 2016	6118-09	PRJEB11460	ERS1212472	L4.10/PGG3		0.550055
PGG3_043	Stucki et al. 2016	6463-04	PRJEB11460	ERS1212475	L4.10/PGG3		1.46232
PGG3_046	Stucki et al. 2016	7040-08	PRJEB11460	ERS1212478	L4.10/PGG3		1.36519
PGG3_064	Stucki et al. 2016	G02035	PRJEB11460	ERS1022626	L4.10/PGG3		1.03448
PGG3_065	Stucki et al. 2016	G02040	PRJEB11460	ERS1022631	L4.10/PGG3		1.15741
PGG3_067	Stucki et al. 2016	G02049	PRJEB11460	ERS1022640	L4.10/PGG3		1.54185
PGG3_068	Stucki et al. 2016	G02053	PRJEB11460	ERS1022574	L4.10/PGG3		1.69492
PGG3_078	Stucki et al. 2016	G02082	PRJEB11460	ERS1022663	L4.10/PGG3		1.60183
PGG3_088	Stucki et al. 2016	G02104	PRJEB11460	ERS1022679	L4.10/PGG3		1.14943
PGG3_089	Stucki et al. 2016	G02105	PRJEB11460	ERS1022680	L4.10/PGG3		0.829384
PGG3_110	Stucki et al. 2016	G02191	PRJEB11460	ERS1022753	L4.10/PGG3		1.69875
PGG3_112	Stucki et al. 2016	G02201	PRJEB11460	ERS1022763	L4.10/PGG3		0.834327
PGG3_114	Stucki et al. 2016	G02211	PRJEB11460	ERS1022773	L4.10/PGG3		1.61476
PGG3_115	Stucki et al. 2016	G02217	PRJEB11460	ERS1022779	L4.10/PGG3		1.67598
PGG3_119	Stucki et al. 2016	G02514	PRJEB11460	ERS1022879	L4.10/PGG3		1.6835
PGG3_120	Stucki et al. 2016	G02517	PRJEB11460	ERS1022881	L4.10/PGG3		1.27168
PGG3_124	Stucki et al. 2016	G02528	PRJEB11460	ERS1022892	L4.10/PGG3		1.69683
PGG3_127	Stucki et al. 2016	G02699	PRJEB11460	ERS1022936	L4.10/PGG3		1.70455
PGG3_129	Stucki et al. 2016	G02721	PRJEB11460	ERS1022606	L4.10/PGG3		1.06007
Uganda002	Stucki et al. 2016	602	PRJEB11460	ERS978611	L4.6.1/Uganda		1.86335
Uganda003	Stucki et al. 2016	UG20	PRJEB11460	ERS978612	L4.6.1/Uganda		1.17955
Uganda005	Stucki et al. 2016	1942	PRJEB11460	ERS978614	L4.6.1/Uganda		1.54211
Uganda006	Stucki et al. 2016	UG27	PRJEB11460	ERS978615	L4.6.1/Uganda		0.798935
Uganda021	Stucki et al. 2016	UG14	PRJEB11460	ERS978630	L4.6.1/Uganda		1.54044
Uganda033	Stucki et al. 2016	UG10	PRJEB11460	ERS978642	L4.6.1/Uganda		1.74346
Uganda043	Stucki et al. 2016	7-7101	PRJEB11460	ERS978652	L4.6.1/Uganda		1.43603
Uganda052	Stucki et al. 2016	1947	PRJEB11460	ERS978661	L4.6.1/Uganda		2.22772
Uganda055	Stucki et al. 2016	527	PRJEB11460	ERS978664	L4.6.1/Uganda		1.68269
Uganda056	Stucki et al. 2016	DRC-082120	PRJEB11460	ERS978665	L4.6.1/Uganda		1.92744
Uganda059	Stucki et al. 2016	614	PRJEB11460	ERS978668	L4.6.1/Uganda		2.03837
Uganda065	Stucki et al. 2016	20091499	PRJEB11460	ERS978674	L4.6.1/Uganda		1.89573
Uganda069	Stucki et al. 2016	569	PRJEB11460	ERS978678	L4.6.1/Uganda		2.08589
Uganda070	Stucki et al. 2016	DRC-073432	PRJEB11460	ERS978679	L4.6.1/Uganda		1.36364
Uganda071	Stucki et al. 2016	DRC-072604	PRJEB11460	ERS978680	L4.6.1/Uganda		1.52225
Uganda075	Stucki et al. 2016	DRC-061493	PRJEB11460	ERS978684	L4.6.1/Uganda		1.48402
Uganda076	Stucki et al. 2016	DRC-072957	PRJEB11460	ERS978685	L4.6.1/Uganda		1.71233
Uganda078	Stucki et al. 2016	DRC-060244	PRJEB11460	ERS978687	L4.6.1/Uganda		1.73812
Uganda079	Stucki et al. 2016	DRC-071686	PRJEB11460	ERS978688	L4.6.1/Uganda		1.47225
Uganda080	Stucki et al. 2016	565	PRJEB11460	ERS978689	L4.6.1/Uganda		2.13777
Uganda082	Stucki et al. 2016	561	PRJEB11460	ERS978691	L4.6.1/Uganda		2.06561
Uganda084	Stucki et al. 2016	536	PRJEB11460	ERS978693	L4.6.1/Uganda		2.11706
Uganda085	Stucki et al. 2016	DRC-072825	PRJEB11460	ERS978694	L4.6.1/Uganda		1.85185
Uganda097	Stucki et al. 2016	DRC-083801	PRJEB11460	ERS978706	L4.6.1/Uganda		1.63934
Uganda103	Stucki et al. 2016	DRC-073415	PRJEB11460	ERS978712	L4.6.1/Uganda		1.17647
Uganda112	Stucki et al. 2016	DRC-070807	PRJEB11460	ERS978721	L4.6.1/Uganda		1.82232
Uganda113	Stucki et al. 2016	DRC-060116	PRJEB11460	ERS978722	L4.6.1/Uganda		1.47392
Uganda117	Stucki et al. 2016	20091470	PRJEB11460	ERS978726	L4.6.1/Uganda		2.13018
