# Supplementary material for: A seventeenth-century Mycobacterium tuberculosis genome supports a Neolithic emergence of the Mycobacterium tuberculosis complex
Source: Genome Biol. 2020 Aug 10;21:201. doi: 10.1186/s13059-020-02112-1 (PMC7418204; doi:10.1186/s13059-020-02112-1)
Supplement: Supplementary file 7 — Additional file 7: Table S6. List of sites excluded from the full MTBC dataset in GFF format. [file 13059_2020_2112_MOESM7_ESM.xlsx]

## Sheet: Supplementary Table
#Sites excluded from full MTBC dataset, .gff text.
NC_000962.3	RefSeq	CDS	79486	80193	.	+	0	ID=cds71;Name=NP_214585.1;Parent=gene74;Note=Rv0071%2C %28MTV030.14%29%2C len: 235 aa. Possible maturase%2Csimilar to many proteins of the group II intron maturase family. Contains 5 VDP repeats at N-terminus%2C these are also found in two Streptococcus plasmid hypothetical proteins Q52246%7CX17092 and Q54942%7CX66468.;Dbxref=Genbank:NP_214585.1,GeneID:886988;gbkey=CDS;product=Possible maturase;p…
NC_000962.3	RefSeq	gene	131382	132872	.	+	.	ID=gene114;Name=PE_PGRS1;Dbxref=GeneID:886912;gbkey=Gene;gene=PE_PGRS1;locus_tag=Rv0109
NC_000962.3	RefSeq	gene	149533	150996	.	+	.	ID=gene129;Name=PE_PGRS2;Dbxref=GeneID:886883;gbkey=Gene;gene=PE_PGRS2;locus_tag=Rv0124
NC_000962.3	RefSeq	gene	177543	179309	.	-	.	ID=gene156;Name=PE1;Dbxref=GeneID:886857;gbkey=Gene;gene=PE1;locus_tag=Rv0151c
NC_000962.3	RefSeq	gene	179319	180896	.	-	.	ID=gene157;Name=PE2;Dbxref=GeneID:886838;gbkey=Gene;gene=PE2;locus_tag=Rv0152c
NC_000962.3	RefSeq	gene	187433	188839	.	-	.	ID=gene165;Name=PE3;Dbxref=GeneID:886826;gbkey=Gene;gene=PE3;locus_tag=Rv0159c
NC_000962.3	RefSeq	gene	188931	190439	.	-	.	ID=gene166;Name=PE4;Dbxref=GeneID:886825;gbkey=Gene;gene=PE4;locus_tag=Rv0160c
NC_000962.3	RefSeq	gene	333437	336310	.	-	.	ID=gene289;Name=PE_PGRS3;Dbxref=GeneID:886623;gbkey=Gene;gene=PE_PGRS3;locus_tag=Rv0278c
NC_000962.3	RefSeq	gene	336560	339073	.	-	.	ID=gene290;Name=PE_PGRS4;Dbxref=GeneID:886621;gbkey=Gene;gene=PE_PGRS4;locus_tag=Rv0279c
NC_000962.3	RefSeq	gene	349624	349932	.	+	.	ID=gene296;Name=PE5;Dbxref=GeneID:886608;gbkey=Gene;gene=PE5;locus_tag=Rv0285
NC_000962.3	RefSeq	gene	361334	363109	.	+	.	ID=gene308;Name=PE_PGRS5;Dbxref=GeneID:885981;gbkey=Gene;gene=PE_PGRS5;locus_tag=Rv0297
NC_000962.3	RefSeq	gene	399535	400050	.	-	.	ID=gene347;Name=PE6;Dbxref=GeneID:886527;gbkey=Gene;gene=PE6;locus_tag=Rv0335c
NC_000962.3	RefSeq	gene	622793	624577	.	+	.	ID=gene553;Name=PE_PGRS6;Dbxref=GeneID:887391;gbkey=Gene;gene=PE_PGRS6;locus_tag=Rv0532
NC_000962.3	RefSeq	gene	671996	675916	.	-	.	ID=gene600;Name=PE_PGRS7;Dbxref=GeneID:887725;gbkey=Gene;gene=PE_PGRS7;locus_tag=Rv0578c
NC_000962.3	RefSeq	gene	832981	833508	.	+	.	ID=gene775;Name=PE_PGRS8;Dbxref=GeneID:888645;gbkey=Gene;gene=PE_PGRS8;locus_tag=Rv0742
NC_000962.3	RefSeq	gene	835701	838052	.	+	.	ID=gene779;Name=PE_PGRS9;Dbxref=GeneID:888664;gbkey=Gene;gene=PE_PGRS9;locus_tag=Rv0746
NC_000962.3	RefSeq	gene	838451	840856	.	+	.	ID=gene780;Name=PE_PGRS10;Dbxref=GeneID:888662;gbkey=Gene;gene=PE_PGRS10;locus_tag=Rv0747
NC_000962.3	RefSeq	gene	846159	847913	.	+	.	ID=gene788;Name=PE_PGRS11;Dbxref=GeneID:888695;gbkey=Gene;gene=PE_PGRS11;locus_tag=Rv0754
NC_000962.3	RefSeq	gene	924951	925364	.	+	.	ID=gene874;Name=PE_PGRS12;Dbxref=GeneID:885236;gbkey=Gene;gene=PE_PGRS12;locus_tag=Rv0832
NC_000962.3	RefSeq	gene	925361	927610	.	+	.	ID=gene875;Name=PE_PGRS13;Dbxref=GeneID:885391;gbkey=Gene;gene=PE_PGRS13;locus_tag=Rv0833
NC_000962.3	RefSeq	gene	927837	930485	.	-	.	ID=gene876;Name=PE_PGRS14;Dbxref=GeneID:885369;gbkey=Gene;gene=PE_PGRS14;locus_tag=Rv0834c
NC_000962.3	RefSeq	gene	968424	970244	.	-	.	ID=gene914;Name=PE_PGRS15;Dbxref=GeneID:885742;gbkey=Gene;gene=PE_PGRS15;locus_tag=Rv0872c
NC_000962.3	RefSeq	gene	1021344	1021643	.	-	.	ID=gene958;Name=PE7;Dbxref=GeneID:885167;gbkey=Gene;gene=PE7;gene_synonym=MTB10;locus_tag=Rv0916c
NC_000962.3	RefSeq	gene	1090373	1093144	.	+	.	ID=gene1021;Name=PE_PGRS16;Dbxref=GeneID:885264;gbkey=Gene;gene=PE_PGRS16;locus_tag=Rv0977
NC_000962.3	RefSeq	gene	1093361	1094356	.	-	.	ID=gene1022;Name=PE_PGRS17;Dbxref=GeneID:885077;gbkey=Gene;gene=PE_PGRS17;locus_tag=Rv0978c
NC_000962.3	RefSeq	gene	1095078	1096451	.	-	.	ID=gene1025;Name=PE_PGRS18;Dbxref=GeneID:885327;gbkey=Gene;gene=PE_PGRS18;locus_tag=Rv0980c
NC_000962.3	RefSeq	gene	1162549	1163376	.	-	.	ID=gene1088;Name=PE8;Dbxref=GeneID:888533;gbkey=Gene;gene=PE8;locus_tag=Rv1040c
NC_000962.3	RefSeq	gene	1188421	1190424	.	-	.	ID=gene1117;Name=PE_PGRS19;Dbxref=GeneID:887122;gbkey=Gene;gene=PE_PGRS19;locus_tag=Rv1067c
NC_000962.3	RefSeq	gene	1190757	1192148	.	-	.	ID=gene1118;Name=PE_PGRS20;Dbxref=GeneID:887123;gbkey=Gene;gene=PE_PGRS20;locus_tag=Rv1068c
NC_000962.3	RefSeq	gene	1211560	1213863	.	+	.	ID=gene1137;Name=PE_PGRS21;Dbxref=GeneID:887094;gbkey=Gene;gene=PE_PGRS21;locus_tag=Rv1087
NC_000962.3	RefSeq	gene	1214513	1214947	.	+	.	ID=gene1139;Name=PE9;Dbxref=GeneID:887096;gbkey=Gene;gene=PE9;locus_tag=Rv1088
NC_000962.3	RefSeq	gene	1214769	1215131	.	+	.	ID=gene1140;Name=PE10;Dbxref=GeneID:887090;gbkey=Gene;gene=PE10;locus_tag=Rv1089;partial=true
NC_000962.3	RefSeq	gene	1216469	1219030	.	+	.	ID=gene1143;Name=PE_PGRS22;Dbxref=GeneID:885258;gbkey=Gene;gene=PE_PGRS22;locus_tag=Rv1091
NC_000962.3	RefSeq	gene	1301755	1302681	.	-	.	ID=gene1229;Name=PE12;Dbxref=GeneID:885988;gbkey=Gene;gene=PE12;locus_tag=Rv1172c
NC_000962.3	RefSeq	gene	1339003	1339302	.	+	.	ID=gene1252;Name=PE13;Dbxref=GeneID:886044;gbkey=Gene;gene=PE13;locus_tag=Rv1195
NC_000962.3	RefSeq	gene	1357293	1357625	.	-	.	ID=gene1272;Name=PE14;Dbxref=GeneID:888362;gbkey=Gene;gene=PE14;locus_tag=Rv1214c
NC_000962.3	RefSeq	gene	1384989	1386677	.	-	.	ID=gene1302;Name=PE_PGRS23;Dbxref=GeneID:887109;gbkey=Gene;gene=PE_PGRS23;locus_tag=Rv1243c
NC_000962.3	RefSeq	gene	1488154	1489965	.	-	.	ID=gene1392;Name=PE_PGRS24;Dbxref=GeneID:886899;gbkey=Gene;gene=PE_PGRS24;locus_tag=Rv1325c
NC_000962.3	RefSeq	gene	1561464	1561772	.	+	.	ID=gene1457;Name=PE15;Dbxref=GeneID:886757;gbkey=Gene;gene=PE15;locus_tag=Rv1386
NC_000962.3	RefSeq	gene	1572127	1573857	.	-	.	ID=gene1467;Name=PE_PGRS25;Dbxref=GeneID:886745;gbkey=Gene;gene=PE_PGRS25;locus_tag=Rv1396c
NC_000962.3	RefSeq	gene	1606386	1607972	.	+	.	ID=gene1501;Name=PE16;Dbxref=GeneID:886652;gbkey=Gene;gene=PE16;locus_tag=Rv1430
NC_000962.3	RefSeq	gene	1618209	1619684	.	-	.	ID=gene1512;Name=PE_PGRS26;Dbxref=GeneID:886626;gbkey=Gene;gene=PE_PGRS26;locus_tag=Rv1441c
NC_000962.3	RefSeq	gene	1630638	1634627	.	-	.	ID=gene1521;Name=PE_PGRS27;Dbxref=GeneID:886605;gbkey=Gene;gene=PE_PGRS27;locus_tag=Rv1450c
NC_000962.3	RefSeq	gene	1636004	1638229	.	-	.	ID=gene1523;Name=PE_PGRS28;Dbxref=GeneID:886595;gbkey=Gene;gene=PE_PGRS28;locus_tag=Rv1452c
NC_000962.3	RefSeq	gene	1655609	1656721	.	-	.	ID=gene1539;Name=PE_PGRS29;Dbxref=GeneID:886556;gbkey=Gene;gene=PE_PGRS29;locus_tag=Rv1468c
NC_000962.3	RefSeq	gene	1855764	1856696	.	+	.	ID=gene1724;Name=PE17;Dbxref=GeneID:885486;gbkey=Gene;gene=PE17;locus_tag=Rv1646
NC_000962.3	RefSeq	gene	1862347	1865382	.	-	.	ID=gene1729;Name=PE_PGRS30;Dbxref=GeneID:885174;gbkey=Gene;gene=PE_PGRS30;locus_tag=Rv1651c
NC_000962.3	RefSeq	gene	2000614	2002470	.	+	.	ID=gene1852;Name=PE_PGRS31;Dbxref=GeneID:885429;gbkey=Gene;gene=PE_PGRS31;locus_tag=Rv1768
NC_000962.3	RefSeq	gene	2026477	2026776	.	+	.	ID=gene1871;Name=PE18;Dbxref=GeneID:885895;gbkey=Gene;gene=PE18;locus_tag=Rv1788
NC_000962.3	RefSeq	gene	2029904	2030203	.	+	.	ID=gene1874;Name=PE19;Dbxref=GeneID:885445;gbkey=Gene;gene=PE19;locus_tag=Rv1791
NC_000962.3	RefSeq	gene	2044923	2046842	.	-	.	ID=gene1886;Name=PE_PGRS32;Dbxref=GeneID:885730;gbkey=Gene;gene=PE_PGRS32;locus_tag=Rv1803c
NC_000962.3	RefSeq	gene	2048072	2048371	.	+	.	ID=gene1889;Name=PE20;Dbxref=GeneID:885537;gbkey=Gene;gene=PE20;locus_tag=Rv1806
NC_000962.3	RefSeq	gene	2061178	2062674	.	-	.	ID=gene1901;Name=PE_PGRS33;Dbxref=GeneID:885551;gbkey=Gene;gene=PE_PGRS33;locus_tag=Rv1818c
NC_000962.3	RefSeq	gene	2087971	2089518	.	-	.	ID=gene1923;Name=PE_PGRS34;Dbxref=GeneID:885753;gbkey=Gene;gene=PE_PGRS34;locus_tag=Rv1840c
NC_000962.3	RefSeq	gene	2226244	2227920	.	+	.	ID=gene2071;Name=PE_PGRS35;Dbxref=GeneID:885921;gbkey=Gene;gene=PE_PGRS35;locus_tag=Rv1983
NC_000962.3	RefSeq	gene	2356729	2358033	.	-	.	ID=gene2192;Name=PE_PGRS36;Dbxref=GeneID:888312;gbkey=Gene;gene=PE_PGRS36;locus_tag=Rv2098c;pseudo=true
NC_000962.3	RefSeq	gene	2358033	2358206	.	-	.	ID=gene2193;Name=PE21;Dbxref=GeneID:887413;gbkey=Gene;gene=PE21;locus_tag=Rv2099c;pseudo=true
NC_000962.3	RefSeq	gene	2367359	2367655	.	+	.	ID=gene2201;Name=PE22;Dbxref=GeneID:887811;gbkey=Gene;gene=PE22;locus_tag=Rv2107
NC_000962.3	RefSeq	gene	2387202	2387972	.	-	.	ID=gene2220;Name=PE_PGRS37;Dbxref=GeneID:887791;gbkey=Gene;gene=PE_PGRS37;locus_tag=Rv2126c
NC_000962.3	RefSeq	gene	2423240	2424838	.	-	.	ID=gene2259;Name=PE_PGRS38;Dbxref=GeneID:887300;gbkey=Gene;gene=PE_PGRS38;locus_tag=Rv2162c
NC_000962.3	RefSeq	gene	2600731	2601879	.	+	.	ID=gene2440;Name=PE23;Dbxref=GeneID:888111;gbkey=Gene;gene=PE23;locus_tag=Rv2328
NC_000962.3	RefSeq	gene	2617667	2618908	.	-	.	ID=gene2453;Name=PE_PGRS39;Dbxref=GeneID:888961;gbkey=Gene;gene=PE_PGRS39;locus_tag=Rv2340c
NC_000962.3	RefSeq	gene	2651753	2651938	.	+	.	ID=gene2485;Name=PE_PGRS40;Dbxref=GeneID:885141;gbkey=Gene;gene=PE_PGRS40;locus_tag=Rv2371
NC_000962.3	RefSeq	gene	2692799	2693884	.	+	.	ID=gene2513;Name=PE_PGRS41;Dbxref=GeneID:885517;gbkey=Gene;gene=PE_PGRS41;gene_synonym=aprC;locus_tag=Rv2396
NC_000962.3	RefSeq	gene	2706017	2706736	.	+	.	ID=gene2526;Name=PE24;Dbxref=GeneID:885511;gbkey=Gene;gene=PE24;locus_tag=Rv2408
NC_000962.3	RefSeq	gene	2727967	2728266	.	-	.	ID=gene2550;Name=PE25;Dbxref=GeneID:885703;gbkey=Gene;gene=PE25;locus_tag=Rv2431c
NC_000962.3	RefSeq	gene	2795301	2797385	.	-	.	ID=gene2611;Name=PE_PGRS42;Dbxref=GeneID:887909;gbkey=Gene;gene=PE_PGRS42;locus_tag=Rv2487c
NC_000962.3	RefSeq	gene	2801254	2806236	.	-	.	ID=gene2614;Name=PE_PGRS43;Dbxref=GeneID:887941;gbkey=Gene;gene=PE_PGRS43;locus_tag=Rv2490c
NC_000962.3	RefSeq	gene	2835785	2837263	.	+	.	ID=gene2645;Name=PE26;Dbxref=GeneID:888172;gbkey=Gene;gene=PE26;locus_tag=Rv2519
NC_000962.3	RefSeq	gene	2921551	2923182	.	+	.	ID=gene2721;Name=PE_PGRS44;Dbxref=GeneID:887992;gbkey=Gene;gene=PE_PGRS44;locus_tag=Rv2591
NC_000962.3	RefSeq	gene	2943600	2944985	.	-	.	ID=gene2747;Name=PE_PGRS45;Dbxref=GeneID:888215;gbkey=Gene;gene=PE_PGRS45;locus_tag=Rv2615c
NC_000962.3	RefSeq	gene	2960105	2962441	.	-	.	ID=gene2766;Name=PE_PGRS46;Dbxref=GeneID:888573;gbkey=Gene;gene=PE_PGRS46;locus_tag=Rv2634c
NC_000962.3	RefSeq	gene	3053914	3055491	.	+	.	ID=gene2878;Name=PE_PGRS47;Dbxref=GeneID:888339;gbkey=Gene;gene=PE_PGRS47;locus_tag=Rv2741
NC_000962.3	RefSeq	gene	3078158	3078985	.	-	.	ID=gene2906;Name=PE27;Dbxref=GeneID:888461;gbkey=Gene;gene=PE27;locus_tag=Rv2769c
NC_000962.3	RefSeq	gene	3162268	3164115	.	+	.	ID=gene2992;Name=PE_PGRS48;Dbxref=GeneID:888171;gbkey=Gene;gene=PE_PGRS48;locus_tag=Rv2853
NC_000962.3	RefSeq	gene	3378329	3378415	.	-	.	ID=gene3165;Name=PE27A;Dbxref=GeneID:3205087;gbkey=Gene;gene=PE27A;locus_tag=Rv3018A
NC_000962.3	RefSeq	gene	3380679	3380993	.	-	.	ID=gene3170;Name=PE29;Dbxref=GeneID:3205088;gbkey=Gene;gene=PE29;locus_tag=Rv3022A
NC_000962.3	RefSeq	gene	3736984	3738438	.	-	.	ID=gene3508;Name=PE_PGRS49;Dbxref=GeneID:888115;gbkey=Gene;gene=PE_PGRS49;locus_tag=Rv3344c;partial=true
NC_000962.3	RefSeq	gene	3738158	3742774	.	-	.	ID=gene3509;Name=PE_PGRS50;Dbxref=GeneID:888114;gbkey=Gene;gene=PE_PGRS50;locus_tag=Rv3345c
NC_000962.3	RefSeq	gene	3778568	3780334	.	+	.	ID=gene3531;Name=PE_PGRS51;Dbxref=GeneID:887404;gbkey=Gene;gene=PE_PGRS51;locus_tag=Rv3367
NC_000962.3	RefSeq	gene	3801653	3803848	.	+	.	ID=gene3552;Name=PE_PGRS52;Dbxref=GeneID:888151;gbkey=Gene;gene=PE_PGRS52;locus_tag=Rv3388
NC_000962.3	RefSeq	gene	3894093	3894389	.	+	.	ID=gene3642;Name=PE31;Dbxref=GeneID:888474;gbkey=Gene;gene=PE31;locus_tag=Rv3477
NC_000962.3	RefSeq	gene	3926569	3930714	.	+	.	ID=gene3672;Name=PE_PGRS53;Dbxref=GeneID:888256;gbkey=Gene;gene=PE_PGRS53;locus_tag=Rv3507
NC_000962.3	RefSeq	gene	3931005	3936710	.	+	.	ID=gene3673;Name=PE_PGRS54;Dbxref=GeneID:888270;gbkey=Gene;gene=PE_PGRS54;locus_tag=Rv3508
NC_000962.3	RefSeq	gene	3939617	3941761	.	+	.	ID=gene3676;Name=PE_PGRS55;Dbxref=GeneID:888273;gbkey=Gene;gene=PE_PGRS55;locus_tag=Rv3511
NC_000962.3	RefSeq	gene	3941724	3944963	.	+	.	ID=gene3677;Name=PE_PGRS56;Dbxref=GeneID:888306;gbkey=Gene;gene=PE_PGRS56;locus_tag=Rv3512;partial=true
NC_000962.3	RefSeq	gene	3945794	3950263	.	+	.	ID=gene3679;Name=PE_PGRS57;Dbxref=GeneID:888294;gbkey=Gene;gene=PE_PGRS57;locus_tag=Rv3514
NC_000962.3	RefSeq	gene	4031404	4033158	.	-	.	ID=gene3756;Name=PE_PGRS58;Dbxref=GeneID:887874;gbkey=Gene;gene=PE_PGRS58;locus_tag=Rv3590c
NC_000962.3	RefSeq	gene	4036731	4038050	.	-	.	ID=gene3761;Name=PE_PGRS59;Dbxref=GeneID:885464;gbkey=Gene;gene=PE_PGRS59;locus_tag=Rv3595c
NC_000962.3	RefSeq	gene	4061899	4062198	.	-	.	ID=gene3789;Name=PE32;Dbxref=GeneID:885712;gbkey=Gene;gene=PE32;locus_tag=Rv3622c
NC_000962.3	RefSeq	gene	4091233	4091517	.	+	.	ID=gene3818;Name=PE33;Dbxref=GeneID:885832;gbkey=Gene;gene=PE33;locus_tag=Rv3650
NC_000962.3	RefSeq	gene	4093632	4093946	.	+	.	ID=gene3821;Name=PE_PGRS60;Dbxref=GeneID:886260;gbkey=Gene;gene=PE_PGRS60;locus_tag=Rv3652
NC_000962.3	RefSeq	gene	4093940	4094527	.	+	.	ID=gene3822;Name=PE_PGRS61;Dbxref=GeneID:886259;gbkey=Gene;gene=PE_PGRS61;locus_tag=Rv3653
NC_000962.3	RefSeq	gene	4196171	4196506	.	-	.	ID=gene3924;Name=PE34;Dbxref=GeneID:885764;gbkey=Gene;gene=PE34;locus_tag=Rv3746c
NC_000962.3	RefSeq	gene	4276571	4278085	.	+	.	ID=gene3996;Name=PE_PGRS62;Dbxref=GeneID:886143;gbkey=Gene;gene=PE_PGRS62;locus_tag=Rv3812
NC_000962.3	RefSeq	gene	4350745	4351044	.	+	.	ID=gene4058;Name=PE35;Dbxref=GeneID:886191;gbkey=Gene;gene=PE35;locus_tag=Rv3872
NC_000962.3	RefSeq	gene	4375762	4375995	.	-	.	ID=gene4079;Name=PE36;Dbxref=GeneID:886213;gbkey=Gene;gene=PE36;locus_tag=Rv3893c
NC_000962.3	RefSeq	gene	131382	132872	.	+	.	ID=gene114;Name=PE_PGRS1;Dbxref=GeneID:886912;gbkey=Gene;gene=PE_PGRS1;locus_tag=Rv0109
NC_000962.3	RefSeq	CDS	131382	132872	.	+	0	ID=cds111;Name=YP_177692.1;Parent=gene114;Note=Rv0109%2C %28MTV031.03c%29%2C len: 496 aa. PE_PGRS1%2C Member of the M. tuberculosis PE family%2C PGRS subfamily of gly-rich proteins %28see Brennan and Delogu%2C 2002%29%2C highly similar to many e.g. Q50615%7CY0DP_MYCTU hypothetical glycine-rich 40.8 kDa protein from Mycobacterium tuberculosis %28498 aa%29%2C FASTA scores: opt: 1772%2C E%28%29: 0%2…
NC_000962.3	RefSeq	gene	149533	150996	.	+	.	ID=gene129;Name=PE_PGRS2;Dbxref=GeneID:886883;gbkey=Gene;gene=PE_PGRS2;locus_tag=Rv0124
NC_000962.3	RefSeq	CDS	149533	150996	.	+	0	ID=cds126;Name=YP_177693.1;Parent=gene129;Note=Rv0124%2C %28MTCI418B.06%29%2C len: 487 aa. PE_PGRS2%2C Member of the Mycobacterium tuberculosis PE family%2C PGRS subfamily of gly-rich proteins %28see Brennan and Delogu%2C 2002%29%2C highly similar to many e.g. Y0DP_MYCTU%7CQ50615 from Mycobacterium tuberculosis %28498 aa%29%2C FASTA scores: opt: 1730%2C E%28%29: 0%2C%2860.7%25 identity in 504 aa …
NC_000962.3	RefSeq	CDS	177543	179309	.	-	0	ID=cds153;Name=YP_177695.1;Parent=gene156;Note=Rv0151c%2C %28MTCI5.25c%29%2C len: 588 aa. PE1%2C Member of the Mycobacterium tuberculosis PE family %28see citation below%29%2C with N-terminal region similar to others e.g. MTV032_2 PE_PGRS family from Mycobacterium tuberculosis %28468 aa%29%2C FASTA scores: opt: 1125%2C E%28%29: 0%2C %2846.3%25 identity in 456 aa overlap%29%3B MTCY493_24 from Myco…
NC_000962.3	RefSeq	gene	333437	336310	.	-	.	ID=gene289;Name=PE_PGRS3;Dbxref=GeneID:886623;gbkey=Gene;gene=PE_PGRS3;locus_tag=Rv0278c
NC_000962.3	RefSeq	CDS	333437	336310	.	-	0	ID=cds284;Name=YP_177707.1;Parent=gene289;Note=Rv0278c%2C %28MTV035.06c%29%2C len: 957 aa. PE_PGRS3%2C Member of the Mycobacterium tuberculosis PE family %28see citation below%29%2C PGRS subfamily of gly-rich proteins%2C similar to many e.g. Z95890%7CMTCY28_25%7CRv1759c from Mycobacterium tuberculosis %28914 aa%29%2C FASTA scores: opt: 3849%2C E%28%29: 0%2C%2867.8%25 identity in 903 aa overlap%29…
NC_000962.3	RefSeq	gene	336560	339073	.	-	.	ID=gene290;Name=PE_PGRS4;Dbxref=GeneID:886621;gbkey=Gene;gene=PE_PGRS4;locus_tag=Rv0279c
NC_000962.3	RefSeq	CDS	336560	339073	.	-	0	ID=cds285;Name=YP_177708.1;Parent=gene290;Note=Rv0279c%2C %28MTV035.07c%29%2C len: 837 aa. PE_PGRS4%2C Member of the Mycobacterium tuberculosis PE family%2C PGRS subfamily of gly-rich proteins %28see Brennan and Delogu%2C 2002%29%2Csimilar to many e.g. Z95890%7CMTCY28_25%7CRv0278c from Mycobacterium tuberculosis %28914 aa%29%2C FASTA scores: opt: 2677%2C E%28%29: 0%2C %2864.5%25 identity in 926 a…
NC_000962.3	RefSeq	gene	361334	363109	.	+	.	ID=gene308;Name=PE_PGRS5;Dbxref=GeneID:885981;gbkey=Gene;gene=PE_PGRS5;locus_tag=Rv0297
NC_000962.3	RefSeq	CDS	361334	363109	.	+	0	ID=cds303;Name=YP_177713.1;Parent=gene308;Note=Rv0297%2C %28MTCY63.02%29%2C len: 591 aa. PE_PGRS5%2C Member of the Mycobacterium tuberculosis PE family%2C PGRS subfamily of gly-rich proteins %28see citation below%29%2C highly similar to others e.g. Y03A_MYCTU%7CQ10637 from Mycobacterium tuberculosis %28603 aa%29%2C FASTA scores: opt: 1884%2C E%28%29: 0%2C%2853.7%25 identity in 635 aa overlap%29. …
NC_000962.3	RefSeq	CDS	399535	400050	.	-	0	ID=cds341;Name=YP_177717.1;Parent=gene347;Note=Rv0335c%2C %28MTCY279.02c%29%2C len: 171 aa. PE6%2C Member of the Mycobacterium tuberculosis PE family %28see Brennan %26 Delogu 2002%29%3B contains short region of similarity to part of the unique N-terminus of the Mycobacterium tuberculosis PGRS family of Glycine-rich proteins e.g. Y03A_MYCTU%7CQ10637 hypothetical glycine-rich 49.6 kd protein %2860…
NC_000962.3	RefSeq	CDS	455637	455858	.	+	0	ID=cds384;Name=NP_214892.1;Parent=gene390;Note=Rv0378%2C %28MTV036.13%29%2C len: 73 aa. Conserved hypothetical gly-rich protein%2C showing some similarity to Mycobacterium tuberculosis PE_PGRS family%3B also similar to MTCY06H11_16%7CZ85982 hypothetical glycine-rich 88.5 KD protein %281011 aa%29%2C FASTA scores: opt: 237%2C E%28%29: 0.0032%2C%2858.7%25 identity in 63 aa overlap%29%3B MTV043_25.;D…
NC_000962.3	RefSeq	gene	622793	624577	.	+	.	ID=gene553;Name=PE_PGRS6;Dbxref=GeneID:887391;gbkey=Gene;gene=PE_PGRS6;locus_tag=Rv0532
NC_000962.3	RefSeq	CDS	622793	624577	.	+	0	ID=cds546;Name=YP_177736.1;Parent=gene553;Note=Rv0532%2C %28MTCY25D10.11%29%2C len: 594 aa. PE_PGRS6%2CMember of the Mycobacterium tuberculosis PE family%2C PGRS subfamily of gly-rich proteins %28see citation below%29%2Csimilar to others e.g. Y0DP_MYCTU%7CQ50615 from Mycobacterium tuberculosis %28498 aa%29%2C FASTA scores: opt: 1703%2C E%28%29: 0%2C%2858.2%25 identity in 536 aa overlap%29.;Dbxref…
NC_000962.3	RefSeq	gene	671996	675916	.	-	.	ID=gene600;Name=PE_PGRS7;Dbxref=GeneID:887725;gbkey=Gene;gene=PE_PGRS7;locus_tag=Rv0578c
NC_000962.3	RefSeq	CDS	671996	675916	.	-	0	ID=cds592;Name=YP_177739.1;Parent=gene600;Note=Rv0578c%2C %28MTV039.16c%29%2C len: 1306 aa. PE_PGRS7%2CMember of the Mycobacterium tuberculosis PE family%2C PGRS subfamily of gly-rich proteins %28see citation below%29%2C highly similar to many other PGRS proteins e.g. MTCY493.04%7CZ95844 from Mycobacterium tuberculosis %281329 aa%29%2C FASTA scores: opt: 3994%2C E%28%29: 0%2C %2854.6%25 identity …
NC_000962.3	RefSeq	gene	832981	833508	.	+	.	ID=gene775;Name=PE_PGRS8;Dbxref=GeneID:888645;gbkey=Gene;gene=PE_PGRS8;locus_tag=Rv0742
NC_000962.3	RefSeq	CDS	832981	833508	.	+	0	ID=cds763;Name=YP_177749.1;Parent=gene775;Note=Rv0742%2C %28MTV041.16%29%2C len: 175 aa. PE_PGRS8%2C Member of the Mycobacterium tuberculosis PE family%2C PGRS subfamily of gly-rich proteins %28see citation below%29%2C similar to many Mycobacterium tuberculosis PGRS-type proteins e.g. Z78020%7CMTCY1A11_25 %28498 aa%29%2C FASTA scores: opt: 766%2C E%28%29: 6.1e-25%2C %2873.6%25 identity in 178 aa …
NC_000962.3	RefSeq	gene	835701	838052	.	+	.	ID=gene779;Name=PE_PGRS9;Dbxref=GeneID:888664;gbkey=Gene;gene=PE_PGRS9;locus_tag=Rv0746
NC_000962.3	RefSeq	CDS	835701	838052	.	+	0	ID=cds767;Name=YP_177750.1;Parent=gene779;Note=Rv0746%2C %28MTV041.20%29%2C len: 783 aa. PE_PGRS9%2C Member of the Mycobacterium tuberculosis PE family%2C PGRS subfamily of gly-rich proteins %28see citation below%29%2C highly similar to part of MTCY28.25c%7CRv1759c%7CZ95890 antigen wag22 from M. tuberculosis %28914 aa%29%2C FASTA scores: opt: 2429%2C E%28%29: 0%2C%2856.9%25 identity in 873 aa ove…
NC_000962.3	RefSeq	gene	838451	840856	.	+	.	ID=gene780;Name=PE_PGRS10;Dbxref=GeneID:888662;gbkey=Gene;gene=PE_PGRS10;locus_tag=Rv0747
NC_000962.3	RefSeq	CDS	838451	840856	.	+	0	ID=cds768;Name=YP_177751.1;Parent=gene780;Note=Rv0747%2C %28MTV041.21%29%2C len: 801 aa. PE_PGRS10%2C Member of the Mycobacterium tuberculosis PE family%2C PGRS subfamily of gly-rich proteins %28see citation below%29%2C highly similar to part of MTCY28.25c%7CRv1759c%7CZ95890 antigen wag22 from M. tuberculosis %28914 aa%29%2C FASTA scores: opt: 2772%2C E%28%29: 0%2C%2860.9%25 identity in 941 aa ov…
NC_000962.3	RefSeq	gene	846159	847913	.	+	.	ID=gene788;Name=PE_PGRS11;Dbxref=GeneID:888695;gbkey=Gene;gene=PE_PGRS11;locus_tag=Rv0754
NC_000962.3	RefSeq	CDS	846159	847913	.	+	0	ID=cds776;Name=YP_177752.1;Parent=gene788;Note=Rv0754%2C %28MTV041.28%29%2C len: 584 aa. PE_PGRS11%2C Member of the Mycobacterium tuberculosis PE family%2C PGRS subfamily of gly-rich proteins %28see citation below%29%2C similar to others e.g. AL0212%7CMTV008_46 from Mycobacterium tuberculosis %281660 aa%29%2C FASTA score: %2848.7%25 identity in 345 aa overlap%29%3B Z80225%7CMTCY441_4 from Mycobac…
NC_000962.3	RefSeq	gene	924951	925364	.	+	.	ID=gene874;Name=PE_PGRS12;Dbxref=GeneID:885236;gbkey=Gene;gene=PE_PGRS12;locus_tag=Rv0832
NC_000962.3	RefSeq	CDS	924951	925364	.	+	0	ID=cds856;Name=YP_177759.1;Parent=gene874;Note=Rv0832%2C %28MTV043.24%29%2C len: 137 aa. PE_PGRS12%2C Member of the Mycobacterium tuberculosis PE family%2C possibly PGRS subfamily of gly-rich proteins %28see citation below%29%2C highly similar to many others e.g. MTCY1A11.25c%7CZ78020 %28498 aa%29%2CFASTA scores: opt: 529%2C E%28%29: 5.2e-22%2C %2861.8%25 identity in 136 aa overlap%29%3B etc. App…
NC_000962.3	RefSeq	gene	925361	927610	.	+	.	ID=gene875;Name=PE_PGRS13;Dbxref=GeneID:885391;gbkey=Gene;gene=PE_PGRS13;locus_tag=Rv0833
NC_000962.3	RefSeq	CDS	925361	927610	.	+	0	ID=cds857;Name=YP_177760.1;Parent=gene875;Note=Rv0833%2C %28MTV043.25%29%2C len: 749 aa. PE_PGRS13%2C Member of the Mycobacterium tuberculosis PE family%2C PGRS subfamily of gly-rich proteins %28see Brennan and Delogu%2C 2002%29%2C but lacking N-terminal domain %28present in preceding ORF%29%2Cpossibly due to frameshift. Similar in part to many others e.g. MTCY28_25%7CZ95890 %28914 aa%29%2C FASTA…
NC_000962.3	RefSeq	gene	927837	930485	.	-	.	ID=gene876;Name=PE_PGRS14;Dbxref=GeneID:885369;gbkey=Gene;gene=PE_PGRS14;locus_tag=Rv0834c
NC_000962.3	RefSeq	CDS	927837	930485	.	-	0	ID=cds858;Name=YP_177761.1;Parent=gene876;Note=Rv0834c%2C %28MTV043.26c%29%2C len: 882 aa. PE_PGRS14%2CMember of the Mycobacterium tuberculosis PE family%2C PGRS subfamily of gly-rich proteins %28see Brennan %26 Delogu 2002%29%2Chighly similar to many others e.g. MTCY493_4%7CZ95844 %281329 aa%29%2C FASTA scores: opt: 2577%2C E%28%29: 0%2C %2852.0%25 identity in 950 aa overlap%29%3B etc. Thought t…
NC_000962.3	RefSeq	gene	968424	970244	.	-	.	ID=gene914;Name=PE_PGRS15;Dbxref=GeneID:885742;gbkey=Gene;gene=PE_PGRS15;locus_tag=Rv0872c
NC_000962.3	RefSeq	CDS	968424	970244	.	-	0	ID=cds896;Name=YP_177763.1;Parent=gene914;Note=Rv0872c%2C %28MTV043.65c%29%2C len: 606 aa. PE_PGRS15%2CMember of the Mycobacterium tuberculosis PE family%2C PGRS subfamily of gly-rich proteins %28see Brennan %26 Delogu 2002%29%2Csimilar to many e.g. MTCY24A1.04c%7CZ95207 %28615 aa%29%2C FASTA scores: opt: 2636%2C E%28%29: 0%2C %2864.6%25 identity in 619 aa overlap%29%3B etc.;Dbxref=Genbank:YP_177…
NC_000962.3	RefSeq	gene	1090373	1093144	.	+	.	ID=gene1021;Name=PE_PGRS16;Dbxref=GeneID:885264;gbkey=Gene;gene=PE_PGRS16;locus_tag=Rv0977
NC_000962.3	RefSeq	CDS	1090373	1093144	.	+	0	ID=cds1001;Name=YP_177773.1;Parent=gene1021;Note=Rv0977%2C %28MTV044.05%29%2C len: 923 aa. PE_PGRS16%2C Member of the Mycobacterium tuberculosis PE family%2C PGRS subfamily of gly-rich proteins %28see citation below%29%2C highly similar to other PGRS-type sequences e.g. AL0091%7CMTV004_1 from Mycobacterium tuberculosis %281125 aa%29%2C FASTA score: %2845.4%25 identity in 959 aa overlap%29%3B Z802…
NC_000962.3	RefSeq	gene	1093361	1094356	.	-	.	ID=gene1022;Name=PE_PGRS17;Dbxref=GeneID:885077;gbkey=Gene;gene=PE_PGRS17;locus_tag=Rv0978c
NC_000962.3	RefSeq	CDS	1093361	1094356	.	-	0	ID=cds1002;Name=YP_177774.1;Parent=gene1022;Note=Rv0978c%2C %28MTV044.06c%29%2C len: 331 aa. PE_PGRS17%2CMember of the Mycobacterium tuberculosis PE family%2C PGRS subfamily of gly-rich proteins %28see citation below%29%2C highly similar to others e.g. Z95387%7CMTCY1A10_19 from Mycobacterium tuberculosis %28461 aa%29%2C FASTA score: %2873.6%25 identity in 277 aa overlap%29%3B etc.;Dbxref=Genbank:…
NC_000962.3	RefSeq	gene	1095078	1096451	.	-	.	ID=gene1025;Name=PE_PGRS18;Dbxref=GeneID:885327;gbkey=Gene;gene=PE_PGRS18;locus_tag=Rv0980c
NC_000962.3	RefSeq	CDS	1095078	1096451	.	-	0	ID=cds1005;Name=YP_177775.1;Parent=gene1025;Note=Rv0980c%2C %28MTV044.08c%29%2C len: 457 aa. PE_PGRS18%2CMember of the Mycobacterium tuberculosis PE family%2C PGRS subfamily of gly-rich proteins %28see Brennan %26 Delogu 2002%29%2Chighly similar to others e.g. Z95387%7CMTCY1A10_19 from Mycobacterium tuberculosis %28461 aa%29%2C FASTA score: %2866.7%25 identity in 405 aa overlap%29%3B Z95844%7CMTC…
NC_000962.3	RefSeq	gene	1188421	1190424	.	-	.	ID=gene1117;Name=PE_PGRS19;Dbxref=GeneID:887122;gbkey=Gene;gene=PE_PGRS19;locus_tag=Rv1067c
NC_000962.3	RefSeq	CDS	1188421	1190424	.	-	0	ID=cds1093;Name=YP_177780.1;Parent=gene1117;Note=Rv1067c%2C %28MTV017.20c%29%2C len: 667 aa. PE_PGRS19%2CMember of the Mycobacterium tuberculosis PE family%2C PGRS subfamily of gly-rich proteins %28see Brennan %26 Delogu 2002%29. Similar to Rv3388%7CMTV004.46 M. tuberculosis %28731 aa%29%2C FASTA scores: opt: 2227%2C E%28%29: 0%2C %2855.6%25 identity in 710 aa overlap%29. Contains PS00583 pfkB fa…
NC_000962.3	RefSeq	gene	1190757	1192148	.	-	.	ID=gene1118;Name=PE_PGRS20;Dbxref=GeneID:887123;gbkey=Gene;gene=PE_PGRS20;locus_tag=Rv1068c
NC_000962.3	RefSeq	CDS	1190757	1192148	.	-	0	ID=cds1094;Name=YP_177781.1;Parent=gene1118;Note=Rv1068c%2C %28MTV017.21c%29%2C len: 463 aa. PE_PGRS20%2CMember of the Mycobacterium tuberculosis PE family%2C PGRS subfamily of gly-rich proteins %28see Brennan %26 Delogu 2002%29. Similar to AL021897%7CMTV017_19 Mycobacterium tuberculosis H37Rv %28667 aa%29%2C FASTA scores: opt: 1875%2C E%28%29: 0%2C %2855.0%25 identity in 667 aa overlap%29.;Dbxre…
NC_000962.3	RefSeq	gene	1211560	1213863	.	+	.	ID=gene1137;Name=PE_PGRS21;Dbxref=GeneID:887094;gbkey=Gene;gene=PE_PGRS21;locus_tag=Rv1087
NC_000962.3	RefSeq	CDS	1211560	1213863	.	+	0	ID=cds1113;Name=YP_177783.1;Parent=gene1137;Note=Rv1087%2C %28MTV017.40%29%2C len: 767 aa. PE_PGRS21%2C Member of the Mycobacterium tuberculosis PE family%2C PGRS subfamily of gly-rich proteins %28see citation below%29. Similar to Rv1090%7CAL021897%7CMTV017_43 Mycobacterium tuberculosis H37Rv %28853 aa%29%2C FASTA scores: opt: 2819%2C E%28%29: 0%2C %2859.8%25 identity in 860 aa overlap%29. Contai…
NC_000962.3	RefSeq	gene	1216469	1219030	.	+	.	ID=gene1143;Name=PE_PGRS22;Dbxref=GeneID:885258;gbkey=Gene;gene=PE_PGRS22;locus_tag=Rv1091
NC_000962.3	RefSeq	CDS	1216469	1219030	.	+	0	ID=cds1119;Name=YP_177786.1;Parent=gene1143;Note=Rv1091%2C %28MTV017.44%29%2C len: 853 aa. PE_PGRS22%2C Member of the Mycobacterium tuberculosis PE family%2C PGRS subfamily of gly-rich proteins %28see citation below%29. Similar to Rv1087%7CAL021897%7CMTV017_39 Mycobacterium tuberculosis H37Rv %28767 aa%29%2C FASTA scores: opt: 2819%2C E%28%29: 0%2C %2860.0%25 identity in 860 aa overlap%29. Predic…
NC_000962.3	RefSeq	gene	1384989	1386677	.	-	.	ID=gene1302;Name=PE_PGRS23;Dbxref=GeneID:887109;gbkey=Gene;gene=PE_PGRS23;locus_tag=Rv1243c
NC_000962.3	RefSeq	CDS	1384989	1386677	.	-	0	ID=cds1273;Name=YP_177798.1;Parent=gene1302;Note=Rv1243c%2C %28MTV006.15c%29%2C len: 562 aa. PE_PGRS23%2CMember of the Mycobacterium tuberculosis PE family%2C PGRS subfamily of gly-rich proteins %28see Brennan %26 Delogu 2002%29.;Dbxref=Genbank:YP_177798.1,GeneID:887109;gbkey=CDS;product=PE-PGRS family protein PE_PGRS23;protein_id=YP_177798.1;transl_table=11
NC_000962.3	RefSeq	gene	1488154	1489965	.	-	.	ID=gene1392;Name=PE_PGRS24;Dbxref=GeneID:886899;gbkey=Gene;gene=PE_PGRS24;locus_tag=Rv1325c
NC_000962.3	RefSeq	CDS	1488154	1489965	.	-	0	ID=cds1357;Name=YP_177799.1;Parent=gene1392;Note=Rv1325c%2C %28MTCY130.10c%29%2C len: 603 aa. PE_PGRS24%2CMember of the Mycobacterium tuberculosis PE family%2C PGRS subfamily of ala-%2C gly-rich proteins %28see Brennan %26 Delogu 2002%29%2C similar to many e.g. YQ04_MYCTU%7CP71933 hypothetical 63.1 kDa glycine-rich protein %28778 aa%29%2C FASTA scores: E%28%29: 0%2C %2852.3%25 identity in 724 aa …
NC_000962.3	RefSeq	CDS	1561464	1561772	.	+	0	ID=cds1419;Name=YP_177805.1;Parent=gene1457;Note=Rv1386%2C %28MTCY21B4.03%29%2C len: 102 aa. PE15%2C Member of Mycobacterium tuberculosis PE family %28see Brennan %26 Delogu 2002%29%2C similar to many e.g. G913039 ORF 3%27 of PGRS tandem repeat %28polymorphic GC-rich sequence%29 %28100 aa%29%2C FASTA scores: opt: 149%2C E%28%29: 0.0013%2C %2831.5%25 identity in 92 aa overlap%29%3B also similar to…
NC_000962.3	RefSeq	gene	1572127	1573857	.	-	.	ID=gene1467;Name=PE_PGRS25;Dbxref=GeneID:886745;gbkey=Gene;gene=PE_PGRS25;locus_tag=Rv1396c
NC_000962.3	RefSeq	CDS	1572127	1573857	.	-	0	ID=cds1429;Name=YP_177809.1;Parent=gene1467;Note=Rv1396c%2C %28MTCY21B4.13c%29%2C len: 576 aa. PE_PGRS25%2CMember of the Mycobacterium tuberculosis PE family%2C PGRS subfamily of gly-rich proteins %28see Brennan %26 Delogu 2002%29%2Cstrong similarity to many e.g. glycine rich protein MTCY130.10C%7CE245019 %28603 aa%29%2C FASTA scores: opt: 1945%2C E%28%29: 0%2C %2857.5%25 identity in 619 aa overl…
NC_000962.3	RefSeq	gene	1618209	1619684	.	-	.	ID=gene1512;Name=PE_PGRS26;Dbxref=GeneID:886626;gbkey=Gene;gene=PE_PGRS26;locus_tag=Rv1441c
NC_000962.3	RefSeq	CDS	1618209	1619684	.	-	0	ID=cds1474;Name=YP_177811.1;Parent=gene1512;Note=Rv1441c%2C %28MTCY493.13%29%2C len: 491 aa. PE_PGRS26%2CMember of the Mycobacterium tuberculosis PE family%2C PGRS subfamily of gly-rich proteins %28see Brennan %26 Delogu 2002%29%2Csimilar to Y0DP_MYCTU%7CQ50615 hypothetical glycine-rich 40.8 kDa protein %28498 aa%29%2C fasta scores: opt: 1625%2C E%28%29: 0%2C%2855.2%25 identity in 518 aa overlap%…
NC_000962.3	RefSeq	gene	1630638	1634627	.	-	.	ID=gene1521;Name=PE_PGRS27;Dbxref=GeneID:886605;gbkey=Gene;gene=PE_PGRS27;locus_tag=Rv1450c
NC_000962.3	RefSeq	CDS	1630638	1634627	.	-	0	ID=cds1483;Name=YP_177812.1;Parent=gene1521;Note=Rv1450c%2C %28MTCY493.04%29%2C len: 1329 aa. PE_PGRS27%2CMember of the Mycobacterium tuberculosis PE family%2C PGRS subfamily of gly-rich proteins %28see Brennan and Delogu%2C2002%29%2C similar to Y03A_MYCTU%7CQ10637 hypothetical glycine-rich 49.6 kDa protein %28603 aa%29%2C fasta scores: opt: 2112%2C E%28%29: 0%2C %2856.5%25 identity in 630 aa ove…
NC_000962.3	RefSeq	gene	1636004	1638229	.	-	.	ID=gene1523;Name=PE_PGRS28;Dbxref=GeneID:886595;gbkey=Gene;gene=PE_PGRS28;locus_tag=Rv1452c
NC_000962.3	RefSeq	CDS	1636004	1638229	.	-	0	ID=cds1485;Name=YP_177813.1;Parent=gene1523;Note=Rv1452c%2C %28MTCY493.02%29%2C len: 741 aa. PE_PGRS28%2CMember of the Mycobacterium tuberculosis PE family%2C PGRS subfamily of gly-rich proteins %28see Brennan and Delogu%2C2002%29%2C similar to Y03A_MYCTU%7CQ10637 hypothetical glycine-rich 49.6 kDa protein %28603 aa%29%2C fasta scores: opt: 2090%2C E%28%29: 0%2C %2856.3%25 identity in 641 aa over…
NC_000962.3	RefSeq	gene	1655609	1656721	.	-	.	ID=gene1539;Name=PE_PGRS29;Dbxref=GeneID:886556;gbkey=Gene;gene=PE_PGRS29;locus_tag=Rv1468c
NC_000962.3	RefSeq	CDS	1655609	1656721	.	-	0	ID=cds1501;Name=YP_177814.1;Parent=gene1539;Note=Rv1468c%2C %28MTV007.15c%29%2C len: 370 aa. PE_PGRS29%2CMember of the Mycobacterium tuberculosis PE family%2C PGRS subfamily of gly-rich proteins %28see citation below%29.;Dbxref=Genbank:YP_177814.1,GeneID:886556;gbkey=CDS;product=PE-PGRS family protein PE_PGRS29;protein_id=YP_177814.1;transl_table=11
NC_000962.3	RefSeq	gene	1862347	1865382	.	-	.	ID=gene1729;Name=PE_PGRS30;Dbxref=GeneID:885174;gbkey=Gene;gene=PE_PGRS30;locus_tag=Rv1651c
NC_000962.3	RefSeq	CDS	1862347	1865382	.	-	0	ID=cds1690;Name=YP_177826.1;Parent=gene1729;Note=Rv1651c%2C %28MTCY06H11.16c%29%2C len: 1011 aa. PE_PGRS30%2CMember of the Mycobacterium tuberculosis PE family%2C PGRS subfamily of gly-rich proteins %28see citations below%29%2Csimilar to many e.g. Q10637%7CY03A_MYCTU hypothetical glycine-rich 49.6 kd protein %28603 aa%29%2C FASTA scores: opt: 1757%2C E%28%29: 0%2C %2850.8%25 identity in 714aa ove…
NC_000962.3	RefSeq	CDS	1989833	1992577	.	-	0	ID=cds1799;Name=YP_177831.1;Parent=gene1842;Note=Rv1759c%2C %28MT1807%2C MTCY28.25c%29%2C len: 914 aa. Wag22%2Cantigen member %28see citations below%29 of the Mycobacterium tuberculosis PE family%2C PGRS subfamily of gly-rich proteins%2C highly similar to others e.g. MT1367%7CQ10637 hypothetical glycine-rich 49.6 kDa protein from Mycobacterium tuberculosis %28603 aa%29%2C FASTA scores: opt: 2010%…
NC_000962.3	RefSeq	gene	2000614	2002470	.	+	.	ID=gene1852;Name=PE_PGRS31;Dbxref=GeneID:885429;gbkey=Gene;gene=PE_PGRS31;locus_tag=Rv1768
NC_000962.3	RefSeq	CDS	2000614	2002470	.	+	0	ID=cds1809;Name=YP_177832.1;Parent=gene1852;Note=Rv1768%2C %28MTCY28.34%29%2C len: 618 aa. PE_PGRS31%2C Member of the Mycobacterium tuberculosis PE family%2C PGRS subfamily of gly-rich proteins %28see Brennan and Delogu%2C 2002%29%2C highly similar to Q50615 hypothetical 40.8 kDa protein %28498 aa%29%2CFASTA scores: opt: 1703%2C E%28%29: 0%2C %2857.4%25 identity in 566 aa overlap%29.;Dbxref=Genba…
NC_000962.3	RefSeq	gene	2044923	2046842	.	-	.	ID=gene1886;Name=PE_PGRS32;Dbxref=GeneID:885730;gbkey=Gene;gene=PE_PGRS32;locus_tag=Rv1803c
NC_000962.3	RefSeq	CDS	2044923	2046842	.	-	0	ID=cds1842;Name=YP_177842.1;Parent=gene1886;Note=Rv1803c%2C %28MTV049.25c%29%2C len: 639 aa. PE_PGRS32%2CMember of the Mycobacterium tuberculosis PE family%2C PGRS subfamily of gly-rich proteins %28see citation below%29. Most similar to Rv1768%7CMTCY28.34%7CZ95890 %28618 aa%29%2C FASTA scores: opt: 1827%2C E%28%29: 0%2C %2853.5%25 identity in 664 aa overlap%29. Contains two PS00583 pfkB family of…
NC_000962.3	RefSeq	gene	2061178	2062674	.	-	.	ID=gene1901;Name=PE_PGRS33;Dbxref=GeneID:885551;gbkey=Gene;gene=PE_PGRS33;locus_tag=Rv1818c
NC_000962.3	RefSeq	CDS	2061178	2062674	.	-	0	ID=cds1857;Name=YP_177846.1;Parent=gene1901;Note=Rv1818c%2C %28MTCY1A11.25%29%2C len: 498 aa. PE_PGRS33%2CMember of the Mycobacterium tuberculosis PE family%2C PGRS subfamily of gly-rich proteins%2C similar to many. Contains 2 x PS00583 pfkB family of carbohydrate kinases signature 1. Supposedly localised to the cell surface %28see citations below%29.;Dbxref=Genbank:YP_177846.1,GeneID:885551;gbke…
NC_000962.3	RefSeq	gene	2087971	2089518	.	-	.	ID=gene1923;Name=PE_PGRS34;Dbxref=GeneID:885753;gbkey=Gene;gene=PE_PGRS34;locus_tag=Rv1840c
NC_000962.3	RefSeq	CDS	2087971	2089518	.	-	0	ID=cds1879;Name=YP_177847.1;Parent=gene1923;Note=Rv1840c%2C %28MTCY359.33%29%2C len: 515 aa. PE_PGRS34%2CMember of the Mycobacterium tuberculosis PE family%2C PGRS subfamily of gly-rich proteins %28see citation below%29. Similar to many e.g. Y03A_MYCTU%7CQ10637 hypothetical glycine-rich 49.6 kDa protein %28603 aa%29%2C FASTA scores: opt: 1693%2C E%28%29: 0%2C %2853.1%25 identity in 612 aa overlap…
NC_000962.3	RefSeq	gene	2226244	2227920	.	+	.	ID=gene2071;Name=PE_PGRS35;Dbxref=GeneID:885921;gbkey=Gene;gene=PE_PGRS35;locus_tag=Rv1983
NC_000962.3	RefSeq	CDS	2226244	2227920	.	+	0	ID=cds2026;Name=YP_177854.1;Parent=gene2071;Note=Rv1983%2C %28MTCY39.36c%29%2C len: 558 aa. PE_PGRS35%2C Member of the Mycobacterium tuberculosis PE family%2C PGRS subfamily of gly-rich proteins %28see Brennan %26 Delogu 2002%29. Similar to other PE proteins e.g. Rv0977%2C etc. Contains PS00141 Eukaryotic and viral aspartyl proteases active site.;Dbxref=Genbank:YP_177854.1,GeneID:885921;gbkey=CDS…
NC_000962.3	RefSeq	gene	2356729	2358033	.	-	.	ID=gene2192;Name=PE_PGRS36;Dbxref=GeneID:888312;gbkey=Gene;gene=PE_PGRS36;locus_tag=Rv2098c;pseudo=true
NC_000962.3	RefSeq	region	2356729	2358033	.	-	.	ID=id171;Note=Rv2098c%2C %28MTCY49.38c%29%2C len: 434 aa. PE_PGRS36%2CMember of the Mycobacterium tuberculosis PE family%2C PGRS subfamily of gly-rich proteins %28see citation below%29. Frameshifted near N-terminus %28see Rv2099c%7CPE21%29.;Dbxref=GeneID:888312;gbkey=misc_feature;pseudo=true
NC_000962.3	RefSeq	region	2358033	2358206	.	-	.	ID=id172;Note=Rv2099c%2C %28MTCY49.39c%29%2C len: 58 aa. PE21%2C Member of the Mycobacterium tuberculosis PE family %28see Brennan and Delogu%2C 2002%29%3B 5%27-end of Rv2098c%7CPE_PGRS36%7CMTCY49.38c%2C then frameshifts. Sequence has been checked%2C no errors found.;Dbxref=GeneID:887413;gbkey=misc_feature;pseudo=true
NC_000962.3	RefSeq	gene	2387202	2387972	.	-	.	ID=gene2220;Name=PE_PGRS37;Dbxref=GeneID:887791;gbkey=Gene;gene=PE_PGRS37;locus_tag=Rv2126c
NC_000962.3	RefSeq	CDS	2387202	2387972	.	-	0	ID=cds2171;Name=YP_177862.1;Parent=gene2220;Note=Rv2126c%2C %28MTCY261.22c%29%2C len: 256 aa. PE_PGRS37%2CPossible PE_PGRS pseudogene fragment%2C similar to the Gly-rich C-terminus of many members of the Mycobacterium tuberculosis PGRS family.;Dbxref=Genbank:YP_177862.1,GeneID:887791;gbkey=CDS;product=PE-PGRS family protein PE_PGRS37;protein_id=YP_177862.1;transl_table=11
NC_000962.3	RefSeq	gene	2423240	2424838	.	-	.	ID=gene2259;Name=PE_PGRS38;Dbxref=GeneID:887300;gbkey=Gene;gene=PE_PGRS38;locus_tag=Rv2162c
NC_000962.3	RefSeq	CDS	2423240	2424838	.	-	0	ID=cds2209;Name=YP_177865.1;Parent=gene2259;Note=Rv2162c%2C %28MTCY270.06%29%2C len: 532 aa. PE_PGRS38%2CMember of M. tuberculosis PE_PGRS family %28see citations below%29. FASTA score: Y03A_MYCTU Q 10637 hypothetical glycine-rich 49.6 kDa protein %28603 aa%29 op t: 1798 z-score: 1220.0 E%28%29: 0%3B %2855.4%25 identity in 590 aa overlap%29. This region is a possible MT-complex-specific genomic i…
NC_000962.3	RefSeq	CDS	2600731	2601879	.	+	0	ID=cds2385;Name=YP_177867.1;Parent=gene2440;Note=Rv2328%2C %28MTCY3G12.06%29%2C len: 382 aa. PE23%2C Member of the Mycobacterium tuberculosis PE family %28see citation below%29%2C similar to others e.g. Q9L8K5%7CMAG24-1 PE-PGRS homolog from Mycobacterium marinum %28638 aa%29%2C FASTA scores: opt: 495%2C E%28%29: 6.6e-18%2C %2834.65%25 identity in 401 aa overlap%29%3B etc.;Dbxref=Genbank:YP_177867…
NC_000962.3	RefSeq	gene	2617667	2618908	.	-	.	ID=gene2453;Name=PE_PGRS39;Dbxref=GeneID:888961;gbkey=Gene;gene=PE_PGRS39;locus_tag=Rv2340c
NC_000962.3	RefSeq	CDS	2617667	2618908	.	-	0	ID=cds2398;Name=YP_177869.1;Parent=gene2453;Note=Rv2340c%2C %28MTCY98.09c%29%2C len: 413 aa. PE_PGRS39%2CMember of the Mycobacterium tuberculosis PE_family%2C PGRS subfamily of gly-rich proteins %28see citations below%29%2Csimilar to others eg YI18_MYCTU%7CQ50615%7CRv1818c%7CMTCY1A11.25 PE-PGRS family protein from Mycobacterium tuberculosis %28498 aa%29%2C FASTA scores: opt: 710%2C E%28%29: 1.4e-…
NC_000962.3	RefSeq	gene	2651753	2651938	.	+	.	ID=gene2485;Name=PE_PGRS40;Dbxref=GeneID:885141;gbkey=Gene;gene=PE_PGRS40;locus_tag=Rv2371
NC_000962.3	RefSeq	CDS	2651753	2651938	.	+	0	ID=cds2429;Name=YP_177875.1;Parent=gene2485;Note=Rv2371%2C %28MTCY27.09c%29%2C len: 61 aa. PE_PGRS40%2C Short protein%2C member of the Mycobacterium tuberculosis PE family%2C PGRS subfamily of gly-rich proteins %28see citation below%29%2C highly similar to N-terminal part of others e.g. AAK44356%7CMT0132 PE_PGRS family protein from Mycobacterium tuberculosis strain CDC1551 %28561 aa%29%2C FASTA s…
NC_000962.3	RefSeq	gene	2692799	2693884	.	+	.	ID=gene2513;Name=PE_PGRS41;Dbxref=GeneID:885517;gbkey=Gene;gene=PE_PGRS41;gene_synonym=aprC;locus_tag=Rv2396
NC_000962.3	RefSeq	CDS	2692799	2693884	.	+	0	ID=cds2456;Name=YP_177878.1;Parent=gene2513;Note=Rv2396%2C %28MTCY253.25c%29%2C len: 361 aa. PE_PGRS41%2Cmember of the Mycobacterium tuberculosis PE family%2C PGRS subfamily of gly-rich proteins %28see citation below%29. Also known as aprC%2C acid and phagosome regulated protein C%2Crestricted to M. tuberculosis complex %28See Abramovitch et al.%2C 2011%29. Contains PS00583 pfkB family of carbohy…
NC_000962.3	RefSeq	gene	2795301	2797385	.	-	.	ID=gene2611;Name=PE_PGRS42;Dbxref=GeneID:887909;gbkey=Gene;gene=PE_PGRS42;locus_tag=Rv2487c
NC_000962.3	RefSeq	CDS	2795301	2797385	.	-	0	ID=cds2550;Name=YP_177886.1;Parent=gene2611;Note=Rv2487c%2C %28MTV008.43c%29%2C len: 694 aa. PE_PGRS42%2CMember of the Mycobacterium tuberculosis PE family%2C PGRS subfamily of Gly-rich proteins %28see citation below%29%2Csimilar to many e.g. AAK47245%7CMT2919 PE_PGRS family protein from Mycobacterium tuberculosis strain CDC1515 %28663 aa%29%2CFASTA scores: opt: 2317%2C E%28%29: 2.3e-84%2C %2858.…
NC_000962.3	RefSeq	gene	2801254	2806236	.	-	.	ID=gene2614;Name=PE_PGRS43;Dbxref=GeneID:887941;gbkey=Gene;gene=PE_PGRS43;locus_tag=Rv2490c
NC_000962.3	RefSeq	CDS	2801254	2806236	.	-	0	ID=cds2553;Name=YP_177887.1;Parent=gene2614;Note=Rv2490c%2C %28MTV008.46c%29%2C len: 1660 aa. PE_PGRS43%2CMember of the Mycobacterium tuberculosis PE family%2CPGRS-subfamily of Gly-rich proteins %28see Brennan and Delogu%2C 2002%29%2C similar to many e.g. AAK47971%7CMT3612.1 PE_PGRS family protein from Mycobacterium tuberculosis strain CDC1551 %281715 aa%29%2C FASTA scores: opt: 5161%2C E%28%29: …
NC_000962.3	RefSeq	gene	2921551	2923182	.	+	.	ID=gene2721;Name=PE_PGRS44;Dbxref=GeneID:887992;gbkey=Gene;gene=PE_PGRS44;locus_tag=Rv2591
NC_000962.3	RefSeq	CDS	2921551	2923182	.	+	0	ID=cds2656;Name=YP_177891.1;Parent=gene2721;Note=Rv2591%2C %28MTCY227.10c%29%2C len: 543 aa. PE_PGRS44%2CMember of the Mycobacterium tuberculosis PE family%2C PGRS subfamily of gly-rich proteins %28see citation below%29%2C highly similar to others e.g. O53845%7CRv0834c%7CMTV043.26c from Mycobacterium tuberculosis %28882 aa%29%2C FASTA scores: opt: 1813%2C E%28%29: 5.8e-66%2C %2855.3%25 identity i…
NC_000962.3	RefSeq	gene	2943600	2944985	.	-	.	ID=gene2747;Name=PE_PGRS45;Dbxref=GeneID:888215;gbkey=Gene;gene=PE_PGRS45;locus_tag=Rv2615c
NC_000962.3	RefSeq	CDS	2943600	2944985	.	-	0	ID=cds2682;Name=YP_177895.1;Parent=gene2747;Note=Rv2615c%2C %28MTCY01A10.19%29%2C len: 461 aa. PE_PGRS45%2CMember of the Mycobacterium tuberculosis PE family%2C PGRS subfamily of gly-rich proteins %28see citation below%29%2C highly similar to many e.g. P71664%7CRv1396c%7CMTCY21B4.13c from Mycobacterium tuberculosis %28576 aa%29%2C FASTA scores: opt: 1629%2C E%28%29: 4.8e-58%2C %2856.65%25 identit…
NC_000962.3	RefSeq	gene	2960105	2962441	.	-	.	ID=gene2766;Name=PE_PGRS46;Dbxref=GeneID:888573;gbkey=Gene;gene=PE_PGRS46;locus_tag=Rv2634c
NC_000962.3	RefSeq	CDS	2960105	2962441	.	-	0	ID=cds2701;Name=YP_177896.1;Parent=gene2766;Note=Rv2634c%2C %28MTCY441.04c%29%2C len: 778 aa. PE_PGRS46%2CMember of the Mycobacterium tuberculosis PE family%2C PGRS subfamily of gly-rich proteins %28see citation below%29%2C highly similar to many e.g. O53553%7CYZ08_MYCTU%7CRv3508%7CMTV023.15 from Mycobacterium tuberculosis %281901 aa%29%2C FASTA scores: opt: 2553%2C E%28%29: 2.2e-93%2C %2853.8%25…
NC_000962.3	RefSeq	gene	3053914	3055491	.	+	.	ID=gene2878;Name=PE_PGRS47;Dbxref=GeneID:888339;gbkey=Gene;gene=PE_PGRS47;locus_tag=Rv2741
NC_000962.3	RefSeq	CDS	3053914	3055491	.	+	0	ID=cds2809;Name=YP_177902.1;Parent=gene2878;Note=Rv2741%2C %28MTV002.06%29%2C len: 525 aa. PE_PGRS47%2C Member of the M. tuberculosis PE family%2C PGRS subfamily of gly-rich proteins %28see citation below%29%2C highly similar to others e.g. Q10637%7CYD25_MYCTU%7CRv1325c%7CMT1367%7CMTCY130.10c hypothetical PE-PGRS family protein %28603 aa%29%2C FASTA scores: opt: 1936%2C E%28%29: 1.1e-71%2C %2856.…
NC_000962.3	RefSeq	gene	3162268	3164115	.	+	.	ID=gene2992;Name=PE_PGRS48;Dbxref=GeneID:888171;gbkey=Gene;gene=PE_PGRS48;locus_tag=Rv2853
NC_000962.3	RefSeq	CDS	3162268	3164115	.	+	0	ID=cds2923;Name=YP_177909.1;Parent=gene2992;Note=Rv2853%2C %28MTCY24A1.04c%29%2C len: 615 aa. PE_PGRS48%2CMember of the Mycobacterium tuberculosis PE family%2C PGRS subfamily of gly-rich proteins %28see citation below%29%2C highly similar to many e.g. O53884%7CRv0872c%7CMTV043.65c from Mycobacterium tuberculosis %28606 aa%29%2C FASTA scores: opt: 1405%2C E%28%29: 1.4e-97%2C %2864.6%25 identity in…
NC_000962.3	RefSeq	gene	3465778	3467091	.	-	.	ID=gene3247;Name=lipY;Dbxref=GeneID:888677;gbkey=Gene;gene=lipY;gene_synonym=PE_PGRS63;locus_tag=Rv3097c
NC_000962.3	RefSeq	CDS	3465778	3467091	.	-	0	ID=cds3173;Name=YP_177924.1;Parent=gene3247;Note=Rv3097c%2C %28MTCY164.08c%29%2C len: 437 aa. LipY%2Ctriacylglycerol lipase. Belongs to the hormone-sensitive lipase family %28See Deb et al.%2C 2006%29 and member of the M. tuberculosis PE-family PGRS subfamily of gly-rich proteins %28see citation below%29%3B N-terminal part similar to N-terminus of M. tuberculosis PE-PGRS family members e.g. Q1063…
NC_000962.3	RefSeq	CDS	3598353	3598904	.	-	0	ID=cds3304;Name=NP_217738.1;Parent=gene3382;Note=Rv3222c%2C %28MTCY07D11.04%29%2C len: 183 aa. Hypothetical protein%2C with some similarity to Q9SZD2%7CF19B15.50%7CAT4G29020 glycine-rich protein like from Arabidopsis thaliana %28Mouse-ear cress%29 %28158 aa%29%2C FASTA scores: opt: 131%2C E%28%29: 0.77%2C %2833.35%25 identity in 126 aa overlap%29%3B Q9S222%7CSCI51.18 putative transcriptional regu…
NC_000962.3	RefSeq	gene	3736984	3738438	.	-	.	ID=gene3508;Name=PE_PGRS49;Dbxref=GeneID:888115;gbkey=Gene;gene=PE_PGRS49;locus_tag=Rv3344c;partial=true
NC_000962.3	RefSeq	CDS	3736984	3738438	.	-	0	ID=cds3429;Name=YP_177961.1;Parent=gene3508;Note=Rv3344c%2C %28MTV016.44c%29%2C len: 484 aa. PE_PGRS49%2CMember of the Mycobacterium tuberculosis PE family%2C PGRS subfamily of gly-%2C ala-rich proteins %28see Brennan and Delogu%2C 2002%29. Appears to be a gene fragment%2C should be in-frame with following ORF%2C MTV016.45c%2C frameshift required around 49595 but could not be found on checking BA…
NC_000962.3	RefSeq	gene	3738158	3742774	.	-	.	ID=gene3509;Name=PE_PGRS50;Dbxref=GeneID:888114;gbkey=Gene;gene=PE_PGRS50;locus_tag=Rv3345c
NC_000962.3	RefSeq	CDS	3738158	3742774	.	-	0	ID=cds3430;Name=YP_177962.1;Parent=gene3509;Note=Rv3345c%2C %28MTV004.01c-MTV016.45c%29%2C len: 1538 aa. PE_PGRS50%2C Member of the Mycobacterium tuberculosis PE family%2C PGRS subfamily of gly-rich proteins %28see Brennan and Delogu%2C 2002%29. Similar to AAK47791 from strain CDC1551 but with some big gaps %28after residues 501 and 1419%3B and for AAK47791 after residue 991%29. Similar to many f…
NC_000962.3	RefSeq	gene	3778568	3780334	.	+	.	ID=gene3531;Name=PE_PGRS51;Dbxref=GeneID:887404;gbkey=Gene;gene=PE_PGRS51;locus_tag=Rv3367
NC_000962.3	RefSeq	CDS	3778568	3780334	.	+	0	ID=cds3452;Name=YP_177965.1;Parent=gene3531;Note=Rv3367%2C %28MTV004.25%29%2C len: 588 aa. PE_PGRS51%2C Member of the Mycobacterium tuberculosis PE family%2C PGRS subfamily of gly-rich proteins %28see Brennan %26 Delogu 2002%29. Similar to many from Mycobacterium tuberculosis strains H37Rv and CDC1551 e.g. O50415%7CRv3388%7CMTV004.46 %28731 aa%29%2C FASTA scores: opt: 1999%2C E%28%29: 7.2e-72%2C …
NC_000962.3	RefSeq	gene	3801653	3803848	.	+	.	ID=gene3552;Name=PE_PGRS52;Dbxref=GeneID:888151;gbkey=Gene;gene=PE_PGRS52;locus_tag=Rv3388
NC_000962.3	RefSeq	CDS	3801653	3803848	.	+	0	ID=cds3473;Name=YP_177968.1;Parent=gene3552;Note=Rv3388%2C %28MTV004.46%29%2C len: 731 aa. PE_PGRS52%2C Member of the M. tuberculosis PE family%2C PGRS subfamily of gly-rich proteins %28see citation below%29%2C similar to many PE-family proteins from Mycobacterium tuberculosis strains H37Rv and CDC1551 e.g. O53553%7CYZ08_MYCTU%7CRV3508%7CMTV023.15 %281901 aa%29%2C FASTA scores: opt: 2380%2C E%28%…
NC_000962.3	RefSeq	CDS	3804865	3805575	.	+	0	ID=cds3475;Name=NP_217907.1;Parent=gene3554;Note=Rv3390%2C %28MTV004.48%29%2C len: 236 aa. Probable lpqD%2C a conserved lipoprotein with some similarity to various bacterial proteins e.g. Q9F3Q7%7CSC10F4.03 putative isomerase from Streptomyces coelicolor %28224 aa%29%2C FASTA scores: opt: 416%2C E%28%29: 2.5e-18%2C %2833.0%25 identity in 197 aa overlap%29%3B Q9ZAX0%7CPGM 2%2C3-PDG dependent phosp…
NC_000962.3	RefSeq	gene	3926569	3930714	.	+	.	ID=gene3672;Name=PE_PGRS53;Dbxref=GeneID:888256;gbkey=Gene;gene=PE_PGRS53;locus_tag=Rv3507
NC_000962.3	RefSeq	CDS	3926569	3930714	.	+	0	ID=cds3593;Name=YP_177978.1;Parent=gene3672;Note=Rv3507%2C %28MTV023.14%29%2C len: 1381 aa. PE_PGRS53%2C Member of the Mycobacterium tuberculosis PE protein family%2C PGRS subfamily of gly-rich proteins %28see citation below%29%2Csimilar to others from Mycobacterium tuberculosis strains H37Rv and CDC1551 e.g. O06810%7CRv1450c%7CMTCY493.04 %281329 aa%29%2CFASTA scores: opt: 2173%2C E%28%29: 1.4e-1…
NC_000962.3	RefSeq	gene	3931005	3936710	.	+	.	ID=gene3673;Name=PE_PGRS54;Dbxref=GeneID:888270;gbkey=Gene;gene=PE_PGRS54;locus_tag=Rv3508
NC_000962.3	RefSeq	CDS	3931005	3936710	.	+	0	ID=cds3594;Name=YP_177979.1;Parent=gene3673;Note=Rv3508%2C %28MTV023.15%29%2C len: 1901 aa. PE_PGRS54%2C Member of the Mycobacterium tuberculosis PE family%2C PGRS subfamily of gly-rich proteins %28see Brennan %26 Delogu 2002%29%2C similar to others from Mycobacterium tuberculosis strains H37Rv and CDC1551 e.g. downstream O53559%7CRv3514%7CMTV023.21 %281489 aa%29%2CFASTA scores: opt: 6598%2C E%28…
NC_000962.3	RefSeq	gene	3939617	3941761	.	+	.	ID=gene3676;Name=PE_PGRS55;Dbxref=GeneID:888273;gbkey=Gene;gene=PE_PGRS55;locus_tag=Rv3511
NC_000962.3	RefSeq	CDS	3939617	3941761	.	+	0	ID=cds3597;Name=YP_177980.1;Parent=gene3676;Note=Rv3511%2C %28MTV023.18%29%2C len: 714 aa. PE_PGRS55%2C Member of the Mycobacterium tuberculosis PE family%2C PGRS subfamily of gly-rich proteins %28see Brennan and Delogu%2C 2002%29%2Csimilar to others from Mycobacterium tuberculosis strains H37Rv and CDC1551 e.g. AAK47974%7CMT3615.3 %281217 aa%29 FASTA scores: opt: 2563%2C E%28%29: 1.5e-94%2C %285…
NC_000962.3	RefSeq	gene	3941724	3944963	.	+	.	ID=gene3677;Name=PE_PGRS56;Dbxref=GeneID:888306;gbkey=Gene;gene=PE_PGRS56;locus_tag=Rv3512;partial=true
NC_000962.3	RefSeq	CDS	3941724	3944963	.	+	0	ID=cds3598;Name=YP_177981.1;Parent=gene3677;Note=Rv3512%2C %28MTV023.19%29%2C len: 1079 aa. PE_PGRS56%2C Member of the Mycobacterium tuberculosis PE family%2C PGRS subfamily of gly-rich proteins %28see citation below%29%2C similar to others from Mycobacterium tuberculosis strains H37Rv and CDC1551 e.g. AAK47974%7CMT3615.3 %281217 aa%29 FASTA scores: opt: 3688%2C E%28%29: 4.5e-130%2C %2853.95%25 i…
NC_000962.3	RefSeq	gene	3945794	3950263	.	+	.	ID=gene3679;Name=PE_PGRS57;Dbxref=GeneID:888294;gbkey=Gene;gene=PE_PGRS57;locus_tag=Rv3514
NC_000962.3	RefSeq	CDS	3945794	3950263	.	+	0	ID=cds3600;Name=YP_177982.1;Parent=gene3679;Note=Rv3514%2C %28MTV023.21%29%2C len: 1489 aa. PE_PGRS57%2C Member of the Mycobacterium tuberculosis PE family%2C PGRS subfamily of gly-rich proteins %28see citation below%29%2C similar to others from Mycobacterium tuberculosis strains H37Rv and CDC1551 e.g. AAK47971 %281715 aa%29 FASTA scores: opt: 6940%2CE%28%29: 0%2C %2867.0%25 identity in 1713 aa o…
NC_000962.3	RefSeq	CDS	3960755	3961786	.	+	0	ID=cds3610;Name=NP_218041.1;Parent=gene3689;Note=Rv3524%2C %28MTCY03C7.32c%29%2C len: 343 aa. Probable conserved membrane protein%2C showing some similarity to C-terminal part of putative Mycobacterium tuberculosis proteins O05871%7CP95308%7CPKND_MYCTU%7CRv0931c%7CMT0958%7CMTCY08C9.08 serine-threonine protein kinase PknD %28664 aa%29 FASTA scores: opt: 727%2C E%28%29: 8.3e-36%2C %2845.3%25 identi…
NC_000962.3	RefSeq	gene	4031404	4033158	.	-	.	ID=gene3756;Name=PE_PGRS58;Dbxref=GeneID:887874;gbkey=Gene;gene=PE_PGRS58;locus_tag=Rv3590c
NC_000962.3	RefSeq	CDS	4031404	4033158	.	-	0	ID=cds3677;Name=YP_177993.1;Parent=gene3756;Note=Rv3590c%2C %28MTV024.08c%2C MTCY6F7.04%29%2C len: 584 aa. PE_PGRS58%2C Member of the Mycobacterium tuberculosis PE family%2C PGRS subfamily of gly-rich proteins %28see citation below%29%2C highly similar to e.g. O53439%7CRv1091%7CMTV017.44 %28853 aa%29%2C FASTA scores: opt: 2005%2C E%28%29: 1.4e-70%2C %2854.95%25 identity in 646 aa overlap%29.;Dbxr…
NC_000962.3	RefSeq	gene	4036731	4038050	.	-	.	ID=gene3761;Name=PE_PGRS59;Dbxref=GeneID:885464;gbkey=Gene;gene=PE_PGRS59;locus_tag=Rv3595c
NC_000962.3	RefSeq	CDS	4036731	4038050	.	-	0	ID=cds3682;Name=YP_177994.1;Parent=gene3761;Note=Rv3595c%2C %28MTCY07H7B.27%29%2C len: 439 aa. PE_PGRS59%2CMember of the Mycobacterium tuberculosis PE family%2C PGRS subfamily of gly-rich proteins %28see citation below%29%2Csimilar to many e.g. O53439%7CRv1091%7CMTV017.44 %28853 aa%29%2CFASTA scores: opt: 1644%2C E%28%29: 1.2e-57%2C %2858.75%25 identity in 492 aa overlap%29.;Dbxref=Genbank:YP_177…
NC_000962.3	RefSeq	CDS	4091233	4091517	.	+	0	ID=cds3737;Name=YP_178000.1;Parent=gene3818;Note=Rv3650%2C %28MTCY15C10.02c%29%2C len: 94 aa. PE33%2C Short protein%2C member of the Mycobacterium tuberculosis PE family %28see Brennan and Delogu%2C 2002%29%2C but without the repetitive gly-rich region%2C similar to the N-terminal part of many e.g. O53809%7CRv0746%7CMTV041.20 PGRS-family protein %28783 aa%29%2CFASTA scores: opt: 363%2C E%28%29: 2…
NC_000962.3	RefSeq	gene	4093632	4093946	.	+	.	ID=gene3821;Name=PE_PGRS60;Dbxref=GeneID:886260;gbkey=Gene;gene=PE_PGRS60;locus_tag=Rv3652
NC_000962.3	RefSeq	CDS	4093632	4093946	.	+	0	ID=cds3739;Name=YP_178001.1;Parent=gene3821;Note=Rv3652%2C %28MTV025.001A%29%2C len: 104 aa. PE_PGRS60%2CMember of the Mycobacterium tuberculosis PE family%2C PGRS subfamily of gly-rich proteins %28see Brennan and Delogu%2C2002%29%2C similar at N-terminal end with many e.g. P56877%7CY278_MYCTU%7CRv0278c%7CMTV035.06c %28957 aa%29 FASTA scores: opt: 242%2C E%28%29: 3e-09%2C %2877.35%25 identity in …
NC_000962.3	RefSeq	gene	4093940	4094527	.	+	.	ID=gene3822;Name=PE_PGRS61;Dbxref=GeneID:886259;gbkey=Gene;gene=PE_PGRS61;locus_tag=Rv3653
NC_000962.3	RefSeq	CDS	4093940	4094527	.	+	0	ID=cds3740;Name=YP_178002.1;Parent=gene3822;Note=Rv3653%2C %28MTV025.001B%29%2C len: 195 aa. PE_PGRS61%2CMember of the Mycobacterium tuberculosis PE family%2C PGRS subfamily of gly-rich proteins %28see Brennan and Delogu%2C2002%29%2C highly similar to the C-termini of members of the Mycobacterium tuberculosis PE family%2C PGRS subfamily of gly-rich proteins%2C e.g. MTCY1A11_25%2C MTCY28_25%2C MTC…
NC_000962.3	RefSeq	gene	4276571	4278085	.	+	.	ID=gene3996;Name=PE_PGRS62;Dbxref=GeneID:886143;gbkey=Gene;gene=PE_PGRS62;locus_tag=Rv3812
NC_000962.3	RefSeq	CDS	4276571	4278085	.	+	0	ID=cds3905;Name=YP_178019.1;Parent=gene3996;Note=Rv3812%2C %28MTV026.17%2C MTCY409.18c%29%2C len: 504 aa. PE_PGRS62%2C Member of the Mycobacterium tuberculosis PE family%2C PGRS subfamily of gly-rich proteins %28see citations below%29%2C similar to many e.g. P96828%7CRv0151c%7CMTCI5.25c %28588 aa%29%2C FASTA scores: opt: 389%2C E%28%29: 6.2e-14%2C %2829.2%25 identity in 473 aa overlap%29%3B MTCY7…
NC_000962.3	RefSeq	CDS	1563694	1564266	.	+	0	ID=cds1421;Name=NP_215904.1;Parent=gene1459;Note=Rv1388%2C %28MTCY21B4.05%29%2C len: 190 aa. Putative mihF%2Cintegration host factor. Almost identical to%2C but longer than%2C P96802%7CU75344 Mycobacterium smegmatis integration host factor %28mIHF%29 for mycobacteriophage L5 %28105 aa%29%2C FASTA scores: E%28%29: 0%2C %2896.1%25 identity in 102 aa overlap%29. A core mycobacterial gene%3B conserve…
NC_000962.3	RefSeq	CDS	1779194	1779298	.	-	0	ID=cds1610;Name=NP_216088.2;Parent=gene1648;Note=Rv1572c%2C %28MTCY336.31B%29%2C len: 34 aa. Partial ORF%2Cpart of REP13E12 repeat element%3B 3%27 end of Rv1587c %28MTCY336.17%29 after phage-like element %28see citation below%29. Similar to C-terminal ends of other REP13E12 repeat elements e.g. Rv1148%2C Rv1945%2C Rv3467%2C etc. Length extended since first submission %28%2B7 aa%29. This region is…
NC_000962.3	RefSeq	repeat_region	1779266	1779277	.	-	.	ID=id122;Note=12 bp direct repeat 1%2C ccacggccaacc%2C flanking phage-like element%2C second site at 1788514..1788525. This region is a possible MT-complex-specific genomic island %28See Becq et al.%2C 2007%29.;Dbxref=GeneID:886333;gbkey=repeat_region
NC_000962.3	RefSeq	CDS	1779314	1779724	.	+	0	ID=cds1611;Name=NP_216089.1;Parent=gene1649;Note=Rv1573%2C %28MTCY336.31c%29%2C len: 136 aa. Probable phiRv1 phage protein %28see citation below%29. This region is a possible MT-complex-specific genomic island %28See Becq et al.%2C 2007%29.;Dbxref=Genbank:NP_216089.1,GeneID:886337;gbkey=CDS;product=Probable PhiRv1 phage protein;protein_id=NP_216089.1;transl_table=11
NC_000962.3	RefSeq	CDS	1779930	1780241	.	+	0	ID=cds1612;Name=NP_216090.1;Parent=gene1650;Note=Rv1574%2C %28MTCY336.30%29%2C len: 103 aa. Probable phiRV1 phage related protein %28see citation below%29%3B some similarity to N-terminus of Rv1575%7CMTCY441.17 Probable phiRV1 phage protein %28166 aa%29%2C E%28%29: 1.5e-06%3B and Rv2647%7CMTCY336.29c Probable phiRV2 phage protein%2C E%28%29: 3.5e-05. Helix turn helix motif present at aa 14-35 %28…
NC_000962.3	RefSeq	CDS	1780199	1780699	.	+	0	ID=cds1613;Name=NP_216091.2;Parent=gene1651;Note=Rv1575%2C %28MTCY336.29c%29%2C len: 166 aa. Probable phiRV1 phage protein %28see citation below%29%2C showing similarity in N-terminal part to Rv1574%7CMTCY336.30c Probable phiRV1 phage protein %28103 aa%29%2C FASTA score: opt: 375%2C E%28%29: 3.8e-16%2C%2860.2%25 identity in 103 aa overlap%29%3B and Rv2647 Probable phiRV2 phage protein. Start chan…
NC_000962.3	RefSeq	CDS	1780643	1782064	.	-	0	ID=cds1614;Name=NP_216092.1;Parent=gene1652;Note=Rv1576c%2C %28MTCY336.28%29%2C len: 473 aa. Probable phiRV1 phage protein %28capsid subunit%29 %28see citation below%29. Highly similar to hypothetical Mycobacterium tuberculosis protein Rv2650c%7CMTCY441.19 phiRV2 phage related protein%2C FASTA scores: opt: 2782%2C E%28%29: 0%2C %2889.1%25 identity in 468 aa overlap%29. This region is a possible M…
NC_000962.3	RefSeq	CDS	1782072	1782584	.	-	0	ID=cds1615;Name=NP_216093.1;Parent=gene1653;Note=Rv1577c%2C %28MTCY336.27%29%2C len: 170 aa. Probable phiRv1 phage protein %28prohead protease%29 %28see citation below%29. Highly similar to hypothetical protein Rv2651c%7CMTCY441.20c phiRV2 prohead protease%2C FASTA scores: E%28%29: 0%2C %2889.3%25 identity in 169 aa overlap%29. Some similarity to VP4_BPHK7%7CP49860 putative bacteriophage HK97 pro…
NC_000962.3	RefSeq	CDS	1782758	1783228	.	-	0	ID=cds1616;Name=NP_216094.1;Parent=gene1654;Note=Rv1578c%2C %28MTCY336.26%29%2C len: 156 aa. Probable phiRv1 phage protein %28terminase%29 %28see citation below%29%2C highly similar to Rv2652c%7CMTCY441.21c phiRV2 phage protein from Mycobacterium tuberculosis%2C FASTA scores: E%28%29: 4.8e-22%2C%2848.1%25 identity in 156 aa overlap%29. Also similar to X65555%7CARP3COS_1 hypothetical protein %28co…
NC_000962.3	RefSeq	CDS	1783309	1783623	.	-	0	ID=cds1617;Name=NP_216095.1;Parent=gene1655;Note=Rv1579c%2C %28MTCY336.25%29%2C len: 104 aa. Probable phiRv1 phage protein %28see citation below%29. This region is a possible MT-complex-specific genomic island %28See Becq et al.%2C 2007%29.;Dbxref=Genbank:NP_216095.1,GeneID:886369;gbkey=CDS;product=Probable PhiRv1 phage protein;protein_id=NP_216095.1;transl_table=11
NC_000962.3	RefSeq	CDS	1783620	1783892	.	-	0	ID=cds1618;Name=NP_216096.1;Parent=gene1656;Note=Rv1580c%2C %28MTCY336.24%29%2C len: 90 aa. Probable phiRv1 phage protein %28see citation below%29. This region is a possible MT-complex-specific genomic island %28See Becq et al.%2C 2007%29.;Dbxref=Genbank:NP_216096.1,GeneID:886313;gbkey=CDS;product=Probable PhiRv1 phage protein;protein_id=NP_216096.1;transl_table=11
NC_000962.3	RefSeq	CDS	1783906	1784301	.	-	0	ID=cds1619;Name=NP_216097.1;Parent=gene1657;Note=Rv1581c%2C %28MTCY336.23%29%2C len: 131 aa. Probable phiRv1 phage protein %28see citation below%29. This region is a possible MT-complex-specific genomic island %28See Becq et al.%2C 2007%29.;Dbxref=Genbank:NP_216097.1,GeneID:886318;gbkey=CDS;product=Probable PhiRv1 phage protein;protein_id=NP_216097.1;transl_table=11
NC_000962.3	RefSeq	CDS	1784497	1785912	.	-	0	ID=cds1620;Name=NP_216098.1;Parent=gene1658;Note=Rv1582c%2C %28MTCY336.22%29%2C len: 471 aa. Probable phiRv1 phage protein %28see citation below%29. N-terminus is similar to C-terminus of Q38030 ORF9 Bacteriophage phi-C31 %28519 aa%29%2C FASTA scores: opt: 331%2C E%28%29: 6.5e-15%2C %2828.5%25 identity in 235 aa overlap%29%3B and C-terminus to whole of Q38031 ORF10 of Bacteriophage phi-C31 %28202…
NC_000962.3	RefSeq	CDS	1785912	1786310	.	-	0	ID=cds1621;Name=NP_216099.1;Parent=gene1659;Note=Rv1583c%2C %28MTCY336.21%29%2C len: 132 aa. Probable phiRv1 phage protein %28see citation below%29%2C highly similar to Rv2656c%7CMTCY441.25c phiRV2 phage protein %28130 aa%29%2C FASTA score: E%28%29: 1.3e-33%2C %2881.7%25 identity in 131 aa overlap%29. This region is a possible MT-complex-specific genomic island %28See Becq et al.%2C 2007%29.;Dbxr…
NC_000962.3	RefSeq	CDS	1786307	1786528	.	-	0	ID=cds1622;Name=NP_216100.1;Parent=gene1660;Note=Rv1584c%2C %28MTCY336.20%29%2C len: 73 aa. Possible phiRv1 phage protein %28putative excisionase%29 %28see citation below%29. This region is a possible MT-complex-specific genomic island %28See Becq et al.%2C 2007%29.;Dbxref=Genbank:NP_216100.1,GeneID:886307;gbkey=CDS;product=Possible PhiRv1 phage protein;protein_id=NP_216100.1;transl_table=11
NC_000962.3	RefSeq	CDS	1786584	1787099	.	-	0	ID=cds1623;Name=NP_216101.1;Parent=gene1661;Note=Rv1585c%2C %28MTCY336.19%29%2C len: 171 aa. Possible phage phiRv1 protein %28see Hatfull 2000%29. This region is a possible MT-complex-specific genomic island %28See Becq et al.%2C 2007%29.;Dbxref=Genbank:NP_216101.1,GeneID:886309;gbkey=CDS;product=Possible phage PhiRv1 protein;protein_id=NP_216101.1;transl_table=11
NC_000962.3	RefSeq	CDS	1787096	1788505	.	-	0	ID=cds1624;Name=NP_216102.1;Parent=gene1662;Note=Rv1586c%2C %28MTCY336.18%29%2C len: 469 aa. Probable phiRv1 integrase%2C possibly member of the serine family of recombinases %28see citation below%29%2C similar to several bacteriophage integrases e.g. Q37839 ORF469 protein from Bacteriophage R4 %28469 aa%29%2C FASTA scores: opt: 623%2C E%28%29: 1.6e-29%2C %2831.1%25 identity in 482 aa overlap%29%…
NC_000962.3	RefSeq	CDS	1788162	1789163	.	-	0	ID=cds1625;Name=NP_216103.2;Parent=gene1663;Note=Rv1587c%2C %28MTCY336.17%29%2C len: 333 aa. Partial REP13E12 repeat protein %28see citation below%29%2C nearly identical %28but has been interrupted by phiRv1 prophage%29 to Q50655%7CMTCY251.13c%7CRv0094c hypothetical 34.6 kDa protein from M. tuberculosis %28317 aa%29%2C FASTA results: opt: 1511%2CE%28%29: 1.1e-84%2C %2897.75%25 identity in 224 aa …
NC_000962.3	RefSeq	repeat_region	1788514	1788525	.	-	.	ID=id126;Note=12 bp direct repeat 2%2C ccacggccaacc%2C flanking phage-like element%2C first site at 1779266..1779277. This region is a possible MT-complex-specific genomic island %28See Becq et al.%2C 2007%29.;Dbxref=GeneID:886303;gbkey=repeat_region
NC_000962.3	RefSeq	CDS	1862347	1865382	.	-	0	ID=cds1690;Name=YP_177826.1;Parent=gene1729;Note=Rv1651c%2C %28MTCY06H11.16c%29%2C len: 1011 aa. PE_PGRS30%2CMember of the Mycobacterium tuberculosis PE family%2C PGRS subfamily of gly-rich proteins %28see citations below%29%2Csimilar to many e.g. Q10637%7CY03A_MYCTU hypothetical glycine-rich 49.6 kd protein %28603 aa%29%2C FASTA scores: opt: 1757%2C E%28%29: 0%2C %2850.8%25 identity in 714aa ove…
NC_000962.3	RefSeq	CDS	1953864	1954634	.	-	0	ID=cds1768;Name=NP_216244.1;Parent=gene1810;Note=Rv1728c%2C %28MTCY04C12.13c%29%2C len: 256 aa. Conserved hypothetical protein%2C some similarity to O07246%7CRv0320%7CMTCY63.25 possible exported protein from Mycobacterium tuberculosis %28220 aa%29%2C FASTA scores: E%28%29: 1.3e-31%2C %2842.3%25 identity in 220 aa overlap%29. C-terminal region similar to Q9ZX60%7CAF068845%7CAF068845_17 segment of …
NC_000962.3	RefSeq	CDS	2581843	2582298	.	-	0	ID=cds2365;Name=NP_216825.1;Parent=gene2420;Note=Rv2309c%2C %28MTCY3G12.25%29%2C len: 151 aa. Possible integrase %28fragment%29%2C similar to others e.g. Q48908 integrase %28fragment%29 from Mycobacterium paratuberculos %28191 aa%29%2C FASTA scores: opt: 279%2C E%28%29: 3.2e-11%2C %2840.4%25 identity in 136 aa overlap%29%3B etc. Also similar to others from Mycobacterium tuberculosis e.g. Rv1055%7…
NC_000962.3	RefSeq	CDS	2970551	2971549	.	+	0	ID=cds2713;Name=NP_217162.1;Parent=gene2782;Note=Rv2646%2C %28MTCY441.16%29%2C len: 332 aa. Probable integrase%2C similar to others e.g. P06723%7CVINT_BP186%7Cint integrase from Bacteriophage 186 %28336 aa%29s FASTA scores: opt: 198%2C E%28%29: 6.3e-05%2C %2830.45%25 identity in 138 aa overlap%29. Could be belong to the %27phage%27 integrase family.;Dbxref=Genbank:NP_217162.1,GeneID:887706;gbkey=…
NC_000962.3	RefSeq	CDS	2973795	2975234	.	-	0	ID=cds2717;Name=NP_217166.1;Parent=gene2786;Note=Rv2650c%2C %28MTCY441.19%29%2C len: 479 aa. Possible phiRv2 prophage protein %28capsid subunit%29 %28see citation below%29%2Chighly similar to O06614%7CRv1576c%7CMTCY336.28 probable phiRv1 phage protein from Mycobacterium tuberculosis %28473 aa%29%2CFASTA scores: opt: 2782%2C E%28%29: 2.8e-159%2C %2889.1%25 identity in 468 aa overlap%29.;Dbxref=Gen…
NC_000962.3	RefSeq	CDS	2975242	2975775	.	-	0	ID=cds2718;Name=NP_217167.1;Parent=gene2787;Note=Rv2651c%2C %28MTCY441.20c%29%2C len: 177 aa. Possible protease protein%2C phiRv2 phage protein %28prohead protease%29 %28see citation below%29%2C showing some similarity with several proteases e.g. Q9A4P4%7CCC2786 putative protease from Caulobacter crescentus %28138 aa%29%2C FASTA scores: opt: 206%2CE%28%29: 2e-06%2C %2836.35%25 identity in 132 aa …
NC_000962.3	RefSeq	CDS	2975928	2976554	.	-	0	ID=cds2719;Name=NP_217168.1;Parent=gene2788;Note=Rv2652c%2C %28MTCY441.21c%29%2C len: 208 aa. Probable phiRv2 phage protein %28terminase%29 %28see citation below%29%2C showing some similarity with AAK79859%7CQ97HW1%7CCAC1896 phage terminase-like protein %28small subunit%29 from Clostridium acetobutylicum %28151 aa%29%2C FASTA scores: opt: 155%2C E%28%29: 0.012%2C %2824.7%25 identity in 158 aa ove…
NC_000962.3	RefSeq	CDS	2976586	2976909	.	-	0	ID=cds2720;Name=NP_217169.1;Parent=gene2789;Note=Rv2653c%2C %28MTCY441.22c%29%2C len: 107 aa. Hypothetical unknown protein%2C possibly phiRv2 phage protein %28see citation below%29.;Dbxref=Genbank:NP_217169.1,GeneID:887367;gbkey=CDS;product=Possible PhiRv2 prophage protein;protein_id=NP_217169.1;transl_table=11
NC_000962.3	RefSeq	CDS	2976989	2977234	.	-	0	ID=cds2721;Name=NP_217170.1;Parent=gene2790;Note=Rv2654c%2C %28MTCY441.23c%29%2C len: 81 aa. Hypothetical ala-rich protein%2C possibly phiRv2 phage protein %28see citation below%29%2C similar to C-terminus of Q9HNI3%7CVNG2091H hypothetical protein from Halobacterium sp. strain NRC-1 %28212 aa%29%2C FASTA scores: opt: 122%2C E%28%29: 0.46%2C %2843.05%25 identity in 79 aa overlap%29.;Dbxref=Genbank…
NC_000962.3	RefSeq	CDS	2977231	2978658	.	-	0	ID=cds2722;Name=NP_217171.1;Parent=gene2791;Note=Rv2655c%2C %28MTCY441.24c%29%2C len: 475 aa. Hypothetical protein%2C possibly phiRv2 phage protein %28putative primase-like protein%29 %28see citation below%29. C-terminus similar to P22875%7CYXIS_SACER hypothetical 28.9 KDA protein %28probably does not play a direct role in plasmid integration or excision%29 from Saccharopolyspora erythraea %28Str…
NC_000962.3	RefSeq	CDS	2978660	2979052	.	-	0	ID=cds2723;Name=NP_217172.1;Parent=gene2792;Note=Rv2656c%2C %28MTCY441.25c%29%2C len: 130 aa. Probable phiRv2 phage protein %28see Hatfull 2000%29%2C highly similar to O06607%7CYF83_MYCTU%7CRv1583c%7CMT3573.2%7CMTCY336.21 Probable phiRV1 phage protein from Mycobacterium tuberculosis %28132 aa%29%2C FASTA scores: opt: 734%2C E%28%29: 2.5e-39%2C %2881.5%25 identity in 131 aa overlap%29%3B and some …
NC_000962.3	RefSeq	CDS	2979049	2979309	.	-	0	ID=cds2724;Name=NP_217173.1;Parent=gene2793;Note=Rv2657c%2C %28MTCY441.26c%29%2C len: 86 aa. Probable phiRv2 phage protein %28excisionase%29 %28see citation below%29%2C similar to O22001%7CVG36_BPMD2%7C36%7CG2 gene 36 protein %28GP36%29 from Mycobacteriophage D29 %2856 aa%29%2C FASTA scores: opt: 171%2C E%28%29: 9.6e-06%2C %2848.0%25 identity in 50 aa overlap%29%3B and Q05246%7CVG36_BPML5%7C36 ge…
NC_000962.3	RefSeq	CDS	2979326	2979688	.	-	0	ID=cds2725;Name=NP_217174.1;Parent=gene2794;Note=Rv2658c%2C %28MTCY441.27c%29%2C len: 120 aa. Hypothetical unknown protein%2C probably phage protein.;Dbxref=Genbank:NP_217174.1,GeneID:888562;gbkey=CDS;product=Possible prophage protein;protein_id=NP_217174.1;transl_table=11
NC_000962.3	RefSeq	CDS	2979691	2980818	.	-	0	ID=cds2726;Name=NP_217175.1;Parent=gene2795;Note=Rv2659c%2C %28MTCY441.28c%29%2C len: 375 aa. Probable integrase%2C phiRv2 phage protein: putative member of the phage integrase family of tyrosine recombinases %28see Hatfull 2000%29%2C highly similar to others e.g. P22884%7CVINT_BPML5%7C33%7Cint from Mycobacteriophage L5 %28371 aa%29%2C FASTA scores: opt: 836%2C E%28%29: 1.2e-44%2C %2839.0%25 iden…
NC_000962.3	RefSeq	CDS	3067193	3067945	.	-	0	ID=cds2822;Name=NP_217270.1;Parent=gene2891;Note=Rv2754c%2C %28MTV002.19c%29%2C len: 250 aa. Probable thyX%2Cthymidylate synthase%2C highly similar to Q9CBW3%7CYF14_MYCLE%7CML1514 thymidylate synthase from Mycobacterium leprae %28254 aa%29%2C FASTA scores: opt: 1351%2CE%28%29: 1e-84%2C %2881.5%25 identity in 254 aa overlap%29. Also highly similar to several others e.g P40111%7CTHYX_CORGL from Cor…
NC_000962.3	RefSeq	CDS	3137009	3137224	.	-	0	ID=cds2900;Name=NP_217346.1;Parent=gene2969;Note=Rv2830c%2C %28MTCY16B7.12%29%2C len: 71 aa. Possible vapB22%2Cantitoxin%2C part of toxin-antitoxin %28TA%29 operon with Rv2829c%2C %28See Arcus et al.%2C 2005%3B Pandey and Gerdes%2C 2005%29. Similar to others in Mycobacterium tuberculosis e.g. Z97182%7CMTCY19H5.26%7CRv0596c Hypothetical protein %2885 aa%29%2CFASTA scores: opt: 88%2C E%28%29: 1.3%2…
NC_000962.3	RefSeq	CDS	3203394	3204290	.	-	0	ID=cds2965;Name=NP_217410.1;Parent=gene3034;Note=Rv2894c%2C %28MTCY274.25c%29%2C len: 298 aa. Probable xerC%2Cintegrase%2Frecombinase%2C equivalent to Q9CBU0%7CXERC%7CML1600%7CMLCB250.62 integrase%2Frecombinase from Mycobacterium leprae %28297 aa%29%2C FASTA scores: opt: 1624%2CE%28%29: 2e-97%2C %2885.15%25 identity in 296 aa overlap%29. Also highly similar to others integrases%2Frecombinases %28…
NC_000962.3	RefSeq	CDS	3430387	3430710	.	+	0	ID=cds3141;Name=YP_177922.1;Parent=gene3214;Note=Rv3065%2C %28MT3150.1%2C MTCY22D7.17c%29%2C len: 107 aa. Mmr%2Cintegral membrane multidrugs resistance transporter %28see citation below%29%2C equivalent to Q9CBP1%7CML1756 probable multidrug resistance protein from Mycobacterium leprae %28107 aa%29%2C FASTA scores: opt: 534%2C E%28%29: 3.3e-28%2C %2877.55%25 identity in 107 aa overlap%29. Also hig…
NC_000962.3	RefSeq	CDS	3602564	3603322	.	-	0	ID=cds3310;Name=NP_217743.1;Parent=gene3388;Note=Rv3226c%2C %28MTCY20B11.01c%29%2C len: 252 aa. Conserved hypothetical protein%2C similar to various hypothetical bacterial proteins e.g. Q9CCI2%7CML0793 putative bacteriophage protein from Mycobacterium leprae %28252 aa%29%2CFASTA scores: opt: 1183%2C E%28%29: 3.8e-68%2C %2870.65%25 identity in 252 aa overlap%29%3B BAB54183%7CMLR7795 hypothetical p…
NC_000962.3	RefSeq	CDS	3799635	3799943	.	-	0	ID=cds3470;Name=NP_217902.1;Parent=gene3549;Note=Rv3385c%2C %28MTV004.43c%29%2C len: 102 aa. Possible vapB46%2Cantitoxin%2C part of toxin-antitoxin %28TA%29 operon with Rv3386c%2C see Arcus et al. 2005. Similar to others in Mycobacterium tuberculosis hypothetical proteins e.g. Q50718%7CY09M_MYCTU%7CMTCY78.21c%7CRv3407%7CMT3515 %2899 aa%29%2C FASTA scores: opt: 155%2C E%28%29: 0.001%2C %2841.05%25…
NC_000962.3	RefSeq	CDS	4035857	4036684	.	+	0	ID=cds3681;Name=NP_218111.1;Parent=gene3760;Note=Rv3594%2C %28MTCY07H7B.28c%29%2C len: 275 aa. Hypothetical protein%2C highly similar in part with Q9ZX49%7CGP29 from Mycobacteriophage TM4 %28547 aa%29%2C FASTA scores: opt: 526%2CE%28%29: 1.3e-25%2C %2846.25%25 identity in 186 aa overlap%29%3B and Q9FZS0%7CLYSA%7CGP2 from Mycobacterium phage Ms6 %28384 aa%29 FASTA scores: opt: 147%2C E%28%29: 0.06…
NC_000962.3	RefSeq	CDS	4198874	4199089	.	+	0	ID=cds3842;Name=NP_218268.1;Parent=gene3929;Note=Rv3751%2C %28MTV025.099%29%2C len: 71 aa. Probable integrase %28fragment%29%2C similar to part of many e.g. Q48908 integrase %28fragment%29 from Mycobacterium paratuberculosis %28191 aa%29%2CFASTA scores: opt: 206%2C E%28%29: 5.5e-08%2C %2857.65%25 identity in 59 aa overlap%29%3B Q9ZWV7%7Cint integrase from Corynephage 304L %28395 aa%29%2C FASTA sc…
NC_000962.3	RefSeq	CDS	4232374	4233597	.	-	0	ID=cds3879;Name=NP_218303.1;Parent=gene3970;Note=Rv3786c%2C %28MTCY13D12.20%29%2C len: 407 aa. Unknown protein. Segment between aa 265-300 %28approximately%29 is highly similar to part of O03937%7CRORF1608 minor capsid protein from Bacteriophage phig1e %281608 aa%29%2C FASTA scores: opt: 242%2C E%28%29: 8.4e-07%2C %2826.85%25 identity in 272 aa overlap%29%3B Q9ETT9%7CORF36 putative peptidase from…
NC_000962.3	RefSeq	CDS	4276571	4278085	.	+	0	ID=cds3905;Name=YP_178019.1;Parent=gene3996;Note=Rv3812%2C %28MTV026.17%2C MTCY409.18c%29%2C len: 504 aa. PE_PGRS62%2C Member of the Mycobacterium tuberculosis PE family%2C PGRS subfamily of gly-rich proteins %28see citations below%29%2C similar to many e.g. P96828%7CRv0151c%7CMTCI5.25c %28588 aa%29%2C FASTA scores: opt: 389%2C E%28%29: 6.2e-14%2C %2829.2%25 identity in 473 aa overlap%29%3B MTCY7…
NC_000962.3	RefSeq	CDS	4381943	4382851	.	-	0	ID=cds3989;Name=NP_218413.1;Parent=gene4082;Note=Rv3896c%2C %28MTCY15F10.16%29%2C len: 302 aa %28first GTG taken%2C although TBParse suggests TTG at 16079%29. Putative conserved ala-rich protein. C-terminus highly similar to C-terminal end of other proteins e.g. Q9XAS4%7CSC10A7.01 hypothetical 17.2 KDA protein from Streptomyces coelicolor %28244 aa%29%2C FASTA scores: opt: 255%2C E%28%29: 1.4e-08…
NC_000962.3	RefSeq	gene	105324	106715	.	+	.	ID=gene101;Name=PPE1;Dbxref=GeneID:886938;gbkey=Gene;gene=PPE1;locus_tag=Rv0096
NC_000962.3	RefSeq	gene	307877	309547	.	-	.	ID=gene266;Name=PPE2;Dbxref=GeneID:886684;gbkey=Gene;gene=PPE2;locus_tag=Rv0256c
NC_000962.3	RefSeq	gene	339364	340974	.	+	.	ID=gene291;Name=PPE3;Dbxref=GeneID:886619;gbkey=Gene;gene=PPE3;locus_tag=Rv0280
NC_000962.3	RefSeq	gene	349935	351476	.	+	.	ID=gene297;Name=PPE4;Dbxref=GeneID:886607;gbkey=Gene;gene=PPE4;locus_tag=Rv0286
NC_000962.3	RefSeq	gene	366150	372764	.	-	.	ID=gene315;Name=PPE5;Dbxref=GeneID:886592;gbkey=Gene;gene=PPE5;locus_tag=Rv0304c
NC_000962.3	RefSeq	gene	372820	375711	.	-	.	ID=gene316;Name=PPE6;Dbxref=GeneID:885978;gbkey=Gene;gene=PPE6;locus_tag=Rv0305c
NC_000962.3	RefSeq	gene	424269	424694	.	-	.	ID=gene366;Name=PPE7;Dbxref=GeneID:886498;gbkey=Gene;gene=PPE7;locus_tag=Rv0354c
NC_000962.3	RefSeq	gene	424777	434679	.	-	.	ID=gene367;Name=PPE8;Dbxref=GeneID:886491;gbkey=Gene;gene=PPE8;locus_tag=Rv0355c
NC_000962.3	RefSeq	gene	467459	468001	.	-	.	ID=gene400;Name=PPE9;Dbxref=GeneID:886439;gbkey=Gene;gene=PPE9;locus_tag=Rv0388c
NC_000962.3	RefSeq	gene	530751	532214	.	-	.	ID=gene455;Name=PPE10;Dbxref=GeneID:886340;gbkey=Gene;gene=PPE10;locus_tag=Rv0442c
NC_000962.3	RefSeq	gene	543174	544730	.	+	.	ID=gene466;Name=PPE11;Dbxref=GeneID:886317;gbkey=Gene;gene=PPE11;locus_tag=Rv0453
NC_000962.3	RefSeq	gene	848103	850040	.	-	.	ID=gene789;Name=PPE12;Dbxref=GeneID:888708;gbkey=Gene;gene=PPE12;locus_tag=Rv0755c
NC_000962.3	RefSeq	gene	976872	978203	.	-	.	ID=gene920;Name=PPE13;Dbxref=GeneID:885617;gbkey=Gene;gene=PPE13;locus_tag=Rv0878c
NC_000962.3	RefSeq	gene	1020058	1021329	.	-	.	ID=gene957;Name=PPE14;Dbxref=GeneID:885069;gbkey=Gene;gene=PPE14;gene_synonym=MTB41;locus_tag=Rv0915c
NC_000962.3	RefSeq	gene	1161297	1162472	.	-	.	ID=gene1087;Name=PPE15;Dbxref=GeneID:888477;gbkey=Gene;gene=PPE15;locus_tag=Rv1039c
NC_000962.3	RefSeq	gene	1262272	1264128	.	-	.	ID=gene1189;Name=PPE16;Dbxref=GeneID:885131;gbkey=Gene;gene=PPE16;locus_tag=Rv1135c
NC_000962.3	RefSeq	gene	1298764	1299804	.	-	.	ID=gene1225;Name=PPE17;Dbxref=GeneID:885990;gbkey=Gene;gene=PPE17;locus_tag=Rv1168c
NC_000962.3	RefSeq	gene	1339349	1340524	.	+	.	ID=gene1253;Name=PPE18;Dbxref=GeneID:886073;gbkey=Gene;gene=PPE18;gene_synonym=mtb39a;locus_tag=Rv1196
NC_000962.3	RefSeq	gene	1532443	1533633	.	-	.	ID=gene1429;Name=PPE19;Dbxref=GeneID:886819;gbkey=Gene;gene=PPE19;gene_synonym=mtb39b;locus_tag=Rv1361c
NC_000962.3	RefSeq	gene	1561769	1563388	.	+	.	ID=gene1458;Name=PPE20;Dbxref=GeneID:886784;gbkey=Gene;gene=PPE20;locus_tag=Rv1387
NC_000962.3	RefSeq	gene	1751297	1753333	.	-	.	ID=gene1624;Name=PPE21;Dbxref=GeneID:886384;gbkey=Gene;gene=PPE21;locus_tag=Rv1548c
NC_000962.3	RefSeq	gene	1931497	1932654	.	-	.	ID=gene1784;Name=PPE22;Dbxref=GeneID:885068;gbkey=Gene;gene=PPE22;locus_tag=Rv1705c
NC_000962.3	RefSeq	gene	1932694	1933878	.	-	.	ID=gene1785;Name=PPE23;Dbxref=GeneID:885070;gbkey=Gene;gene=PPE23;locus_tag=Rv1706c
NC_000962.3	RefSeq	gene	1981614	1984775	.	-	.	ID=gene1836;Name=PPE24;Dbxref=GeneID:885544;gbkey=Gene;gene=PPE24;locus_tag=Rv1753c
NC_000962.3	RefSeq	gene	2025301	2026398	.	+	.	ID=gene1870;Name=PPE25;Dbxref=GeneID:885827;gbkey=Gene;gene=PPE25;locus_tag=Rv1787
NC_000962.3	RefSeq	gene	2026790	2027971	.	+	.	ID=gene1872;Name=PPE26;Dbxref=GeneID:885333;gbkey=Gene;gene=PPE26;locus_tag=Rv1789
NC_000962.3	RefSeq	gene	2028425	2029477	.	+	.	ID=gene1873;Name=PPE27;Dbxref=GeneID:885859;gbkey=Gene;gene=PPE27;locus_tag=Rv1790
NC_000962.3	RefSeq	gene	2039453	2041420	.	+	.	ID=gene1883;Name=PPE28;Dbxref=GeneID:885465;gbkey=Gene;gene=PPE28;locus_tag=Rv1800
NC_000962.3	RefSeq	gene	2042001	2043272	.	+	.	ID=gene1884;Name=PPE29;Dbxref=GeneID:885491;gbkey=Gene;gene=PPE29;locus_tag=Rv1801
NC_000962.3	RefSeq	gene	2043384	2044775	.	+	.	ID=gene1885;Name=PPE30;Dbxref=GeneID:885542;gbkey=Gene;gene=PPE30;locus_tag=Rv1802
NC_000962.3	RefSeq	gene	2048398	2049597	.	+	.	ID=gene1890;Name=PPE31;Dbxref=GeneID:885072;gbkey=Gene;gene=PPE31;locus_tag=Rv1807;partial=true
NC_000962.3	RefSeq	gene	2049921	2051150	.	+	.	ID=gene1891;Name=PPE32;Dbxref=GeneID:885590;gbkey=Gene;gene=PPE32;locus_tag=Rv1808
NC_000962.3	RefSeq	gene	2051282	2052688	.	+	.	ID=gene1892;Name=PPE33;Dbxref=GeneID:885555;gbkey=Gene;gene=PPE33;locus_tag=Rv1809
NC_000962.3	RefSeq	gene	2162932	2167311	.	-	.	ID=gene2002;Name=PPE34;Dbxref=GeneID:885362;gbkey=Gene;gene=PPE34;locus_tag=Rv1917c
NC_000962.3	RefSeq	gene	2167649	2170612	.	-	.	ID=gene2003;Name=PPE35;Dbxref=GeneID:885506;gbkey=Gene;gene=PPE35;locus_tag=Rv1918c
NC_000962.3	RefSeq	gene	2367711	2368442	.	+	.	ID=gene2202;Name=PPE36;Dbxref=GeneID:887814;gbkey=Gene;gene=PPE36;locus_tag=Rv2108
NC_000962.3	RefSeq	gene	2381071	2382492	.	+	.	ID=gene2217;Name=PPE37;Dbxref=GeneID:888710;gbkey=Gene;gene=PPE37;gene_synonym=irg2;locus_tag=Rv2123
NC_000962.3	RefSeq	gene	2632923	2634098	.	-	.	ID=gene2466;Name=PPE38;Dbxref=GeneID:888959;gbkey=Gene;gene=PPE38;locus_tag=Rv2352c
NC_000962.3	RefSeq	gene	2634528	2635592	.	-	.	ID=gene2467;Name=PPE39;Dbxref=GeneID:886003;gbkey=Gene;gene=PPE39;locus_tag=Rv2353c
NC_000962.3	RefSeq	gene	2637688	2639535	.	-	.	ID=gene2470;Name=PPE40;Dbxref=GeneID:888950;gbkey=Gene;gene=PPE40;locus_tag=Rv2356c
NC_000962.3	RefSeq	gene	2727336	2727920	.	-	.	ID=gene2549;Name=PPE41;Dbxref=GeneID:885945;gbkey=Gene;gene=PPE41;locus_tag=Rv2430c
NC_000962.3	RefSeq	gene	2935046	2936788	.	+	.	ID=gene2739;Name=PPE42;Dbxref=GeneID:888204;gbkey=Gene;gene=PPE42;locus_tag=Rv2608
NC_000962.3	RefSeq	gene	3076894	3078078	.	-	.	ID=gene2905;Name=PPE43;Dbxref=GeneID:887765;gbkey=Gene;gene=PPE43;locus_tag=Rv2768c
NC_000962.3	RefSeq	gene	3079309	3080457	.	-	.	ID=gene2907;Name=PPE44;Dbxref=GeneID:888456;gbkey=Gene;gene=PPE44;locus_tag=Rv2770c
NC_000962.3	RefSeq	gene	3200794	3202020	.	-	.	ID=gene3032;Name=PPE45;Dbxref=GeneID:887824;gbkey=Gene;gene=PPE45;locus_tag=Rv2892c
NC_000962.3	RefSeq	gene	3376939	3378243	.	-	.	ID=gene3164;Name=PPE46;Dbxref=GeneID:888940;gbkey=Gene;gene=PPE46;locus_tag=Rv3018c
NC_000962.3	RefSeq	gene	3379376	3380452	.	-	.	ID=gene3168;Name=PPE47;Dbxref=GeneID:888924;gbkey=Gene;gene=PPE47;locus_tag=Rv3021c;pseudo=true
NC_000962.3	RefSeq	gene	3380440	3380682	.	-	.	ID=gene3169;Name=PPE48;Dbxref=GeneID:888512;gbkey=Gene;gene=PPE48;locus_tag=Rv3022c;pseudo=true
NC_000962.3	RefSeq	gene	3490476	3491651	.	-	.	ID=gene3277;Name=PPE49;Dbxref=GeneID:888892;gbkey=Gene;gene=PPE49;locus_tag=Rv3125c
NC_000962.3	RefSeq	gene	3501334	3501732	.	+	.	ID=gene3287;Name=PPE50;Dbxref=GeneID:888153;gbkey=Gene;gene=PPE50;locus_tag=Rv3135
NC_000962.3	RefSeq	gene	3501794	3502936	.	+	.	ID=gene3288;Name=PPE51;Dbxref=GeneID:888835;gbkey=Gene;gene=PPE51;locus_tag=Rv3136
NC_000962.3	RefSeq	gene	3510088	3511317	.	-	.	ID=gene3297;Name=PPE52;Dbxref=GeneID:887930;gbkey=Gene;gene=PPE52;locus_tag=Rv3144c
NC_000962.3	RefSeq	gene	3527391	3529163	.	-	.	ID=gene3312;Name=PPE53;Dbxref=GeneID:888794;gbkey=Gene;gene=PPE53;locus_tag=Rv3159c
NC_000962.3	RefSeq	gene	3729364	3736935	.	-	.	ID=gene3507;Name=PPE54;Dbxref=GeneID:888033;gbkey=Gene;gene=PPE54;locus_tag=Rv3343c
NC_000962.3	RefSeq	gene	3743711	3753184	.	-	.	ID=gene3511;Name=PPE55;Dbxref=GeneID:888120;gbkey=Gene;gene=PPE55;locus_tag=Rv3347c
NC_000962.3	RefSeq	gene	3755952	3767102	.	-	.	ID=gene3514;Name=PPE56;Dbxref=GeneID:888113;gbkey=Gene;gene=PPE56;locus_tag=Rv3350c
NC_000962.3	RefSeq	gene	3842239	3842769	.	+	.	ID=gene3590;Name=PPE57;Dbxref=GeneID:887635;gbkey=Gene;gene=PPE57;locus_tag=Rv3425
NC_000962.3	RefSeq	gene	3843036	3843734	.	+	.	ID=gene3591;Name=PPE58;Dbxref=GeneID:887622;gbkey=Gene;gene=PPE58;locus_tag=Rv3426
NC_000962.3	RefSeq	gene	3847165	3847701	.	+	.	ID=gene3594;Name=PPE59;Dbxref=GeneID:887630;gbkey=Gene;gene=PPE59;locus_tag=Rv3429
NC_000962.3	RefSeq	gene	3894426	3895607	.	+	.	ID=gene3643;Name=PPE60;Dbxref=GeneID:888047;gbkey=Gene;gene=PPE60;gene_synonym=mtb39c;locus_tag=Rv3478
NC_000962.3	RefSeq	gene	3969343	3970563	.	+	.	ID=gene3697;Name=PPE61;Dbxref=GeneID:888370;gbkey=Gene;gene=PPE61;locus_tag=Rv3532
NC_000962.3	RefSeq	gene	3970705	3972453	.	-	.	ID=gene3698;Name=PPE62;Dbxref=GeneID:888385;gbkey=Gene;gene=PPE62;locus_tag=Rv3533c
NC_000962.3	RefSeq	gene	3978059	3979498	.	+	.	ID=gene3704;Name=PPE63;Dbxref=GeneID:888438;gbkey=Gene;gene=PPE63;locus_tag=Rv3539
NC_000962.3	RefSeq	gene	3997980	3999638	.	+	.	ID=gene3723;Name=PPE64;Dbxref=GeneID:887822;gbkey=Gene;gene=PPE64;locus_tag=Rv3558
NC_000962.3	RefSeq	gene	4060648	4061889	.	-	.	ID=gene3788;Name=PPE65;Dbxref=GeneID:885097;gbkey=Gene;gene=PPE65;locus_tag=Rv3621c
NC_000962.3	RefSeq	gene	4189285	4190232	.	-	.	ID=gene3916;Name=PPE66;Dbxref=GeneID:886262;gbkey=Gene;gene=PPE66;locus_tag=Rv3738c
NC_000962.3	RefSeq	gene	4190284	4190517	.	-	.	ID=gene3917;Name=PPE67;Dbxref=GeneID:886257;gbkey=Gene;gene=PPE67;locus_tag=Rv3739c
NC_000962.3	RefSeq	gene	4351075	4352181	.	+	.	ID=gene4059;Name=PPE68;Dbxref=GeneID:886201;gbkey=Gene;gene=PPE68;locus_tag=Rv3873
NC_000962.3	RefSeq	gene	4374484	4375683	.	-	.	ID=gene4078;Name=PPE69;Dbxref=GeneID:886227;gbkey=Gene;gene=PPE69;locus_tag=Rv3892c
NC_000962.3	RefSeq	region	701384	702767	.	+	.	ID=id26;Note=IS1536%2C len: 1384 nt. Partial copy of insertion sequence IS_1536. This region is a possible MT-complex-specific genomic island %28See Becq et al.%2C2007%29.;gbkey=mobile_element
NC_000962.3	RefSeq	region	832352	832868	.	+	.	ID=id40;Note=IS1557%27-1%2C len: 517 nt. Region similar to Insertion sequence IS1557 on MTCY373- %28IS1557- 1st copy%29. This region is a possible MT-complex-specific genomic island %28See Becq et al.%2C 2007%29.;gbkey=mobile_element
NC_000962.3	RefSeq	region	889021	890375	.	+	.	ID=id44;Note=IS6110-1%2C len: 1355 nt. Insertion sequence IS6110.;gbkey=mobile_element
NC_000962.3	RefSeq	region	890388	891479	.	+	.	ID=id48;Note=IS1547-1%2C len: 1092 nt. Insertion sequence IS1547.;Dbxref=GeneID:885476;gbkey=mobile_element
NC_000962.3	RefSeq	region	921575	921862	.	+	.	ID=id50;Note=IS1605%27%2C len: 288 nt. Insertion sequence IS1605%27.;Dbxref=GeneID:885403;gbkey=mobile_element
NC_000962.3	RefSeq	region	947311	947641	.	+	.	ID=id55;Note=IS1606%27%2C len: 331 nt. Insertion sequence IS1606%27;gbkey=mobile_element
NC_000962.3	RefSeq	region	1025458	1026893	.	-	.	ID=id60;Note=IS1554%2C len: 1436 nt. Putative Insertion sequence element bounded by 15 bp inverted repeats.;gbkey=mobile_element
NC_000962.3	RefSeq	region	1027061	1029360	.	+	.	ID=id63;Note=IS1535%2C len: 2300 nt. Putative Insertion sequence element bounded by 16 bp inverted repeats.;gbkey=mobile_element
NC_000962.3	RefSeq	region	1158921	1160433	.	-	.	ID=id69;Note=IS1560-1%2C len: 1513 nt. Insertion sequence IS1560.;gbkey=mobile_element
NC_000962.3	RefSeq	region	1164572	1165549	.	-	.	ID=id70;Note=IS-LIKE-1%2C len: 978 nt. Insertion sequence%2C ISLIKE%2Cregion identical to cosmid y348%2C blast score%3D 4902 %28%2B1%29 9377 10354 EM_NEW:MTAD20 Ad000020 Mycobacterium tuberculosis sequence from clone y348. This region is a possible MT-complex-specific genomic island %28See Becq et al.%2C 2007%29.;gbkey=mobile_element
NC_000962.3	RefSeq	region	1169298	1170732	.	+	.	ID=id73;Note=IS1081-1%2C len: 1435 nt. Insertion sequence IS1081%2Calmost identical to Mycobacterium bovis IS1081 %287157 %28-1%29 60 14 94 EM_BA:MBBIS1081 X84741 Mycobacterium bovis BCG IS1081 DNA. 4%2F96. This region is a possible MT-complex-specific genomic island %28See Becq et al.%2C2007%29.;gbkey=mobile_element
NC_000962.3	RefSeq	region	1277843	1278826	.	+	.	ID=id80;Note=IS-LIKE-2%2C len: 984 nt. Insertion sequence element IS-LIKE.;gbkey=mobile_element
NC_000962.3	RefSeq	region	1278269	1278820	.	+	.	ID=id83;Note=Rv1150%2C %28MTCI65.17%29%2C len: 183 aa. Possible fragment of transposase %28pseudogene%29. Identical to C-terminal part of S21394 transposase of putative Mycobacterium tuberculosis is element %28308 aa%29%2C FASTA scores: opt: 959%2CE%28%29: 0%2C %2899.3%25 identity in 145 aa overlap%29. The transposase described here may be made by a -1 frame shifting mechanism during translation …
NC_000962.3	RefSeq	region	1341361	1342789	.	-	.	ID=id91;Note=IS1081-2%2C len: 1429 nt. Insertion sequence IS1081.;gbkey=mobile_element
NC_000962.3	RefSeq	region	1468143	1469651	.	-	.	ID=id98;Note=IS1557-2%2C len: 1509 nt. Insertion sequence IS1557.;gbkey=mobile_element
NC_000962.3	RefSeq	region	1541952	1543306	.	-	.	ID=id109;Note=IS6110-2%2C len: 1355 nt. Almost identical to Insertion sequence IS986 element.;gbkey=mobile_element
NC_000962.3	RefSeq	region	1987703	1989057	.	-	.	ID=id144;Note=IS6110-3%2C len: 1355 nt. Insertion sequence IS6110.;gbkey=mobile_element
NC_000962.3	RefSeq	region	1996101	1997455	.	+	.	ID=id147;Note=IS6110-4%2C len: 1355 nt. Insertion sequence IS6110.;gbkey=mobile_element
NC_000962.3	RefSeq	region	1998584	1999813	.	-	.	ID=id150;Note=ISB9%27%2C len: 1230 nt. Insertion sequence ISB9%2C nearly identical to EM_BA:MTU78639. Note that this sequence shows several differences to EM_BA: MTU78639%2C and the transposase ORFs are extensively frameshifted. Our sequence has been checked and is thought to be correct%3B the sequence in EM_BA:MTU78639 is from a different isolate of Mycobacterium tuberculosis.;gbkey=mobile_eleme…
NC_000962.3	RefSeq	region	2260443	2261670	.	+	.	ID=id166;Note=IS1607%2C len: 1228 nt. Vestigial Insertion sequence element%2C IS1607.;gbkey=mobile_element
NC_000962.3	RefSeq	region	2342942	2344410	.	+	.	ID=id170;Note=IS1556%2C len: 1469 nt. Possible Insertion sequence-like region. This region is a possible MT-complex-specific genomic island %28See Becq et al.%2C2007%29.;gbkey=mobile_element
NC_000962.3	RefSeq	region	2356729	2358033	.	-	.	ID=id171;Note=Rv2098c%2C %28MTCY49.38c%29%2C len: 434 aa. PE_PGRS36%2CMember of the Mycobacterium tuberculosis PE family%2C PGRS subfamily of gly-rich proteins %28see citation below%29. Frameshifted near N-terminus %28see Rv2099c%7CPE21%29.;Dbxref=GeneID:888312;gbkey=misc_feature;pseudo=true
NC_000962.3	RefSeq	region	2358033	2358206	.	-	.	ID=id172;Note=Rv2099c%2C %28MTCY49.39c%29%2C len: 58 aa. PE21%2C Member of the Mycobacterium tuberculosis PE family %28see Brennan and Delogu%2C 2002%29%3B 5%27-end of Rv2098c%7CPE_PGRS36%7CMTCY49.38c%2C then frameshifts. Sequence has been checked%2C no errors found.;Dbxref=GeneID:887413;gbkey=misc_feature;pseudo=true
NC_000962.3	RefSeq	region	2365414	2366768	.	+	.	ID=id173;Note=IS6110-5%2C len: 1355 nt. Insertion sequence IS6110.;gbkey=mobile_element
NC_000962.3	RefSeq	region	2430117	2431471	.	-	.	ID=id179;Note=IS6110-6%2C len: 1355 nt. Insertion sequence IS6110.;gbkey=mobile_element
NC_000962.3	RefSeq	region	2439145	2439948	.	-	.	ID=id183;Note=IS1558-1%2C len: 804 nt. Insertion sequence IS1558%2Cnearly identical to complement of region 24105 24908 in EM_BA:MTCY428 Z81451 Mycobacterium tuberculosis cosmid Y428.;gbkey=mobile_element
NC_000962.3	RefSeq	region	2550014	2551368	.	+	.	ID=id198;Note=IS6110-7%2C len: 1355 nt. Insertion sequence IS6110.;gbkey=mobile_element
NC_000962.3	RefSeq	region	2635577	2636931	.	+	.	ID=id204;Note=IS6110-8%2C len: 1355 nt. Insertion sequence IS6110 element that appears to have inserted in 5%27-end of MTCY98.031c but is not flanked by expected 3 bp direct repeats of target sequence.;gbkey=mobile_element
NC_000962.3	RefSeq	region	2720779	2721777	.	-	.	ID=id212;Note=IS1558-2%2C len: 999 nt. Insertion sequence IS1558.;Dbxref=GeneID:885699;gbkey=mobile_element
NC_000962.3	RefSeq	region	2784614	2785970	.	-	.	ID=id219;Note=IS6110-9%2C len: 1357 nt. Insertion sequence IS6110.;gbkey=mobile_element
NC_000962.3	RefSeq	region	2828489	2829938	.	-	.	ID=id226;Note=IS1081-3%2C len: 1450 nt. Insertion sequence IS1081.;gbkey=mobile_element
NC_000962.3	RefSeq	region	2972109	2973463	.	+	.	ID=id235;Note=IS6110-10%2C len: 1355 nt. Insertion sequence IS6110.;gbkey=mobile_element
NC_000962.3	RefSeq	region	2982946	2983854	.	+	.	ID=id239;Note=IS1081%27-4%2C len: 909 nt. Defective Insertion sequence IS1081 element%3B truncated at 3%27-end.;gbkey=mobile_element
NC_000962.3	RefSeq	region	3100175	3102206	.	+	.	ID=id249;Note=IS1602%2C len: 2032 nt. Insertion sequence IS1602.;gbkey=mobile_element
NC_000962.3	RefSeq	region	3115744	3116142	.	-	.	ID=id250;Note=IS1555%27%2C len: 399 nt. Probable defective Insertion sequence element%2C IS1555. This region is a possible MT-complex-specific genomic island %28See Becq et al.%2C2007%29.;Dbxref=GeneID:887784;gbkey=mobile_element
NC_000962.3	RefSeq	region	3116817	3118225	.	+	.	ID=id251;Note=IS1604%2C len: 1409 nt. Insertion sequence IS1604. This region is a possible MT-complex-specific genomic island %28See Becq et al.%2C 2007%29.;gbkey=mobile_element
NC_000962.3	RefSeq	region	3120523	3121897	.	-	.	ID=id272;Note=IS6110-11%2C len: 1375 nt. Insertion sequence IS6110. This region is a possible MT-complex-specific genomic island %28See Becq et al.%2C 2007%29.;gbkey=mobile_element
NC_000962.3	RefSeq	region	3194166	3196432	.	-	.	ID=id309;Note=IS1539%2C len: 2267 nt. Insertion sequence IS1539.;gbkey=mobile_element
NC_000962.3	RefSeq	region	3288463	3290504	.	+	.	ID=id310;Note=IS1533%2C len: 2042 nt. Minimum region corresponding to Insertion sequence IS1533.;gbkey=mobile_element
NC_000962.3	RefSeq	region	3333768	3335792	.	-	.	ID=id314;Note=IS1538%2C len: 2025 nt. Similar to other Insertion sequence elements in M. tuberculosis e.g. IS1535%2C IS1536%2CIS1537%2C %26 IS1539 %28EM_NEW:MTCY274 Z74024 Mycobacterium tuberculosis cosmid Y274%29;gbkey=mobile_element
NC_000962.3	RefSeq	region	3379376	3380452	.	-	.	ID=id319;Note=Rv3021c%2C %28MTV012.35c%29%2C len: 358 aa. PPE47%2C Member of Mycobacterium tuberculosis PPE family. Should be continuation of upstream ORF MTV012.36c but is frameshifted due to missing base at 36448 in v012. Sequence has been checked but no error apparent. Very similar to neighbouring ORF O53265%7CMTV012.32c%7CRv3018c from Mycobacterium tuberculosis %28434 aa%29%2C FASTA scores: o…
NC_000962.3	RefSeq	region	3380440	3380682	.	-	.	ID=id320;Note=Rv3022c%2C %28MTV012.36c%29%2C len: 81 aa. PPE48%2C Member of M. tuberculosis PPE family with frameshift due to missing bp in codon 82. The ORF continues in downstream MTV012.35c. The sequence has been checked and no errors were detected. Identical to neigbouring ORF O53265%7CRv3018c%7CMTV012.32c %28434 aa%29%2C FASTA scores: opt: 526%2C E%28%29: 6.2e-26%2C %28100.0%25 identity in 8…
NC_000962.3	RefSeq	region	3381351	3382674	.	+	.	ID=id321;Note=IS1081-5%2C len: 1324 nt. Insertion sequence IS1081.;gbkey=mobile_element
NC_000962.3	RefSeq	region	3481399	3482722	.	+	.	ID=id326;Note=IS1081-6%2C len: 1324 nt. Insertion sequence IS1081. This region is a possible MT-complex-specific genomic island %28See Becq et al.%2C 2007%29.;gbkey=mobile_element
NC_000962.3	RefSeq	region	3551230	3552584	.	+	.	ID=id331;Note=IS6110-12%2C len: 1355 nt. Insertion sequence IS6110. This region is a possible MT-complex-specific genomic island %28See Becq et al.%2C 2007%29.;gbkey=mobile_element
NC_000962.3	RefSeq	region	3552713	3554067	.	+	.	ID=id336;Note=IS6110-13%2C len: 1355 nt. Insertion sequence IS6110. This region is a possible MT-complex-specific genomic island %28See Becq et al.%2C 2007%29.;gbkey=mobile_element
NC_000962.3	RefSeq	region	3557314	3558345	.	-	.	ID=id340;Note=IS1603%2C len: 1032 nt. Insertion sequence IS1603. This region is a possible MT-complex-specific genomic island %28See Becq et al.%2C 2007%29.;Dbxref=GeneID:887628;gbkey=mobile_element
NC_000962.3	RefSeq	region	3710382	3711736	.	+	.	ID=id348;Note=IS6110-14%2C len: 1355 nt. Insertion sequence IS6110.;gbkey=mobile_element
NC_000962.3	RefSeq	region	3711737	3712822	.	+	.	ID=id351;Note=IS1547-2%2C len: 1086 nt. Region corresponding to Insertion sequence IS1547%2C positions 1982 3067 in EM_NEW:MTY13470.;gbkey=mobile_element
NC_000962.3	RefSeq	region	3753765	3754253	.	+	.	ID=id355;Note=IS1608%27%2C len: 489 nt. Insertion sequence IS1608%27.;Dbxref=GeneID:888110;gbkey=mobile_element
NC_000962.3	RefSeq	region	3754296	3755033	.	-	.	ID=id356;Note=IS1561%27%2C len: 738 nt. Insertion sequence IS1561%27.;Dbxref=GeneID:888126;gbkey=mobile_element
NC_000962.3	RefSeq	region	3795058	3796412	.	+	.	ID=id360;Note=IS6110-15%2C len: 1355 nt. Insertion sequence IS6110.;gbkey=mobile_element
NC_000962.3	RefSeq	region	3799987	3801554	.	+	.	ID=id363;Note=IS1560-2%2C len: 1568 nt. Possible Insertion sequence element IS_1560. Second copy in MTCY10G2 from 11273 to 12919.;gbkey=mobile_element
NC_000962.3	RefSeq	region	3843888	3845970	.	-	.	ID=id366;Note=IS1532%2C len: 2083 nt. Insertion sequence IS1532.;gbkey=mobile_element
NC_000962.3	RefSeq	region	3847644	3848806	.	-	.	ID=id367;Note=IS1540%2C len: 1163 nt. Insertion sequence IS1540.;gbkey=mobile_element
NC_000962.3	RefSeq	region	3849296	3850140	.	-	.	ID=id368;Note=IS1552%2C len: 845 nt. Insertion sequence IS1552.;gbkey=mobile_element
NC_000962.3	RefSeq	region	3890779	3892133	.	+	.	ID=id370;Note=IS6110-16%2C len: 1355 nt. Insertion sequence IS6110.;gbkey=mobile_element
NC_000962.3	RefSeq	region	4075615	4077750	.	+	.	ID=id385;Note=IS1534%2C len: 2136 nt. Putative Insertion sequence element%2C IS1534 %28IS15C10.2%29%2C that resembles IS21%3B possibly defective.;gbkey=mobile_element
NC_000962.3	RefSeq	region	4078506	4079798	.	-	.	ID=id388;Note=IS1553%2C len: 1293 nt. Putative Insertion sequence element%2C IS1553.;gbkey=mobile_element
NC_000962.3	RefSeq	region	4252993	4254324	.	+	.	ID=id403;Note=IS1557-3%2C len: 1332 nt. Insertion sequence IS1557.;Dbxref=GeneID:886268;gbkey=mobile_element
NC_000962.3	RefSeq	region	4301543	4303415	.	-	.	ID=id405;Note=IS1537%2C len: 1873 nt. Insertion sequence IS1537.;gbkey=mobile_element
NC_000962.3	RefSeq	repeat_region	23173	23273	.	-	.	ID=id3;Note=101 bp Mycobacterial Interspersed Repetitive Unit%2CClass I. See Supply et al. %281997%29 Molecular Microbiology 26%2C 991-1003;gbkey=repeat_region
NC_000962.3	RefSeq	repeat_region	79507	79551	.	+	.	ID=id5;Note=5 x 9 bp GTGGACCCG repeats;Dbxref=GeneID:886988;gbkey=repeat_region
NC_000962.3	RefSeq	repeat_region	80236	80550	.	+	.	ID=id6;Note=%28MTV030.15%29%2C len: 315 nt. Probable REP%27-1 pseudogene fragment%2C similar to many Mycobacterium tuberculosis proteins inside REP13E12 elements e.g. Q50655%7CZ95390%7CMTCY13E12.20 %28317 aa%29%2C FASTA scores%3B opt: 324 E%28%29: 6.8e-17%2C 43.4%25 identity in 99 aa overlap%2C but no possible startsite.;gbkey=repeat_region
NC_000962.3	RefSeq	repeat_region	103713	105215	.	-	.	ID=id7;Note=REP-2%2C len: 1503 nt. REP251%2C member of REP13E12 family.;gbkey=repeat_region
NC_000962.3	RefSeq	repeat_region	154073	154125	.	+	.	ID=id8;Note=53 bp Mycobacterial Interspersed Repetitive Unit%2CClass III %28see Supply et al.%2C 1997%29;Dbxref=GeneID:886881;gbkey=repeat_region
NC_000962.3	RefSeq	repeat_region	154126	154178	.	+	.	ID=id9;Note=53 bp Mycobacterial Interspersed Repetitive Unit%2CClass II;gbkey=repeat_region
NC_000962.3	RefSeq	repeat_region	154179	154231	.	+	.	ID=id10;Note=53 bp Mycobacterial Interspersed Repetitive Unit%2CClass II;gbkey=repeat_region
NC_000962.3	RefSeq	repeat_region	206812	206850	.	+	.	ID=id11;Note=39 bp direct repeat 1%2CAGGTGAAGGCGGCGGATTCGGCGGAATCTGACGCCGGAG;gbkey=repeat_region
NC_000962.3	RefSeq	repeat_region	206869	206907	.	+	.	ID=id12;Note=39 bp direct repeat 2%2CAGGTGAAGGCGGCGGATTCGGCGGAATCTGACGCCGGAG;Dbxref=GeneID:886801;gbkey=repeat_region
NC_000962.3	RefSeq	repeat_region	272855	272955	.	-	.	ID=id13;Note=101 bp Mycobacterial Interspersed Repetitive Unit%2Cclass III;gbkey=repeat_region
NC_000962.3	RefSeq	repeat_region	547488	547517	.	-	.	ID=id17;Note=3 copies of a 10 bp near-perfect direct repeat%2CATTACTACCTATTACTACGTATTACTATCT;Dbxref=GeneID:14515889;gbkey=repeat_region
NC_000962.3	RefSeq	repeat_region	580578	580654	.	+	.	ID=id19;Note=77 bp Mycobacterial Interspersed Repetitive Unit%2CClass I %28see Supply et al.%2C 1997%29;gbkey=repeat_region
NC_000962.3	RefSeq	repeat_region	580655	580731	.	+	.	ID=id20;Note=77 bp Mycobacterial Interspersed Repetitive Unit%2CClass I %28see Supply et al.%2C 1997%29;gbkey=repeat_region
NC_000962.3	RefSeq	repeat_region	580732	580808	.	+	.	ID=id21;Note=77 bp Mycobacterial Interspersed Repetitive Unit%2CClass I %28see Supply et al.%2C 1997%29;gbkey=repeat_region
NC_000962.3	RefSeq	repeat_region	616828	616878	.	+	.	ID=id22;Note=51 bp Mycobacterial Interspersed Repetitive Unit%2CClass II;gbkey=repeat_region
NC_000962.3	RefSeq	repeat_region	642754	642811	.	-	.	ID=id23;Note=58 bp Mycobacterial Interspersed Repetitive Unit%2CClass III;Dbxref=GeneID:887526;gbkey=repeat_region
NC_000962.3	RefSeq	repeat_region	701247	701369	.	-	.	ID=id25;Note=123 bp imperfect direct repeat 2%2C 92%2F103 bp identical to first copy at 709425..709548%2CAGCCCCGGCTCGACGCGGCATAGGGTGGCCACCGTGGCCGAAGCGTTCCATGCGACCGTGCCGTGGCGAGGATCCCGGCCGAACATGGCCCATTGAACGAGGACGTCATCGCACGACGCCTGC. This region is a possible MT-complex-specific genomic island %28See Becq et al.%2C 2007%29.;gbkey=repeat_region
NC_000962.3	RefSeq	repeat_region	703912	703985	.	-	.	ID=id27;Note=74 bp imperfect direct repeat 2%2C 64%2F73 bp identical to first copy at 706790..706863%2CCACAGCGGACACCACAAAGCCCGCCGCTGCCACCGGATCGTCGGAACGAAAATAGTCGTACCCGTGAGCCTCGC. This region is a possible MT-complex-specific genomic island %28See Becq et al.%2C 2007%29.;gbkey=repeat_region
NC_000962.3	RefSeq	repeat_region	706790	706863	.	-	.	ID=id29;Note=74 bp imperfect direct repeat 1%2C 64%2F73 bp identical to second copy at 703912..703985%2CCACATCGGACACGACGAAACCCGCCGCTGCCACCGGATCGTCGGAGCGGAAGTAGTCGTACCCGTCGGCCTCGC. This region is a possible MT-complex-specific genomic island %28See Becq et al.%2C 2007%29.;gbkey=repeat_region
NC_000962.3	RefSeq	repeat_region	709425	709548	.	-	.	ID=id30;Note=123 bp imperfect direct repeat 1%2C 92%2F103 bp identical to second copy at 701247..701369%2CAGCCTCGGCTGGCCGCGGCATAAGGTGGCCACCGTGGCCGAAGCGTTCGATGCGACCCAAGCCGTGGCGAGAATCCTGGCCGAACATGGCCCATTGAGCGAGGACGACATCGCACGACGCCTGC. This region is a possible MT-complex-specific genomic island %28See Becq et al.%2C 2007%29.;gbkey=repeat_region
NC_000962.3	RefSeq	repeat_region	709585	709663	.	+	.	ID=id31;Note=79 bp imperfect direct repeat 1%2C 73%2F78 bp identical to second copy at 711624..711702%2CTAGGGTTCGGCGTTGTGACGGCGCCGACGCGGTGGACCCTGGCCGACGGACGTGAGCTGCTGTTCTTTTCGCTGCCCGG. This region is a possible MT-complex-specific genomic island %28See Becq et al.%2C 2007%29.;Dbxref=GeneID:887914;gbkey=repeat_region
NC_000962.3	RefSeq	repeat_region	711624	711702	.	+	.	ID=id32;Note=79 bp imperfect direct repeat 2%2C 73%2F78 bp identical to first copy at 709585..709663%2CTAGGGTTCTGCGTTGTGACGGCGCCGACGCGGTGGACCCTGGCCGATGGCCGTGACCTGCTGTTCTTTTCGCTGCCCGG;Dbxref=GeneID:887932;gbkey=repeat_region
NC_000962.3	RefSeq	repeat_region	795467	795518	.	+	.	ID=id36;Note=52 bp Mycobacterial Interspersed Repetitive Unit%2CClass II;gbkey=repeat_region
NC_000962.3	RefSeq	repeat_region	802429	802477	.	+	.	ID=id37;Note=49 bp Mycobacterial Interspersed Repetitive Unit%2CClass II;gbkey=repeat_region
NC_000962.3	RefSeq	repeat_region	812835	812921	.	+	.	ID=id38;Note=87 bp Mycobacterial Interspersed Repetitive Unit%2CClass III;gbkey=repeat_region
NC_000962.3	RefSeq	repeat_region	812922	812975	.	+	.	ID=id39;Note=54 bp Mycobacterial Interspersed Repetitive Unit%2CClass II;gbkey=repeat_region
NC_000962.3	RefSeq	repeat_region	863155	863255	.	+	.	ID=id42;Note=101 bp Mycobacterial Interspersed Repetitive Unit%2CClass I;gbkey=repeat_region
NC_000962.3	RefSeq	repeat_region	889017	889020	.	+	.	ID=id43;Note=4 bp direct repeat: GAGG%2C at the right end of IS6110;gbkey=repeat_region
NC_000962.3	RefSeq	repeat_region	889021	889048	.	+	.	ID=id45;Note=28 bp inverted repeat at the left end of IS6110%2CTGAACCGCCCCGGCATGTCCGGAGACTC;gbkey=repeat_region
NC_000962.3	RefSeq	repeat_region	890348	890375	.	-	.	ID=id46;Note=28 bp inverted repeat at the right end of IS6110%2CTGAACCGCCCCGGTGAGTCCGGAGACTC;gbkey=repeat_region
NC_000962.3	RefSeq	repeat_region	890376	890379	.	+	.	ID=id47;Note=4 bp direct repeat: GAGG%2C at the left end of IS6110;gbkey=repeat_region
NC_000962.3	RefSeq	repeat_region	960173	960225	.	-	.	ID=id56;Note=53 bp Mycobacterial Interspersed Repetitive Unit%2CClass II;gbkey=repeat_region
NC_000962.3	RefSeq	repeat_region	960226	960278	.	-	.	ID=id57;Note=53 bp Mycobacterial Interspersed Repetitive Unit%2CClass II;gbkey=repeat_region
NC_000962.3	RefSeq	repeat_region	960279	960333	.	-	.	ID=id58;Note=55 bp Mycobacterial Interspersed Repetitive Unit%2CClass II;gbkey=repeat_region
NC_000962.3	RefSeq	repeat_region	1025458	1025472	.	+	.	ID=id61;Note=15 bp inverted repeat%2C ATTCGGTGTAAGTGG%2C at the left end of IS1554 element;gbkey=repeat_region
NC_000962.3	RefSeq	repeat_region	1026879	1026893	.	-	.	ID=id62;Note=15 bp inverted repeat%2C ATTCGGTGTAAGTGG%2C at the right end of IS1554 element;gbkey=repeat_region
NC_000962.3	RefSeq	repeat_region	1027061	1027076	.	+	.	ID=id64;Note=16 bp inverted repeat%2C TTGAGTGTGTTTTAGT%2C at the left end of IS element IS1535;gbkey=repeat_region
NC_000962.3	RefSeq	repeat_region	1029345	1029360	.	-	.	ID=id65;Note=16 bp inverted repeat%2C TTGAGTGTGTTTTAGT%2C at the right end of IS element IS1535;gbkey=repeat_region
NC_000962.3	RefSeq	repeat_region	1164572	1164589	.	+	.	ID=id71;Note=18 bp inverted repeat at the left end of IS-LIKE element%2C CTAGGGCGTGTCTCCCAA. This region is a possible MT-complex-specific genomic island %28See Becq et al.%2C2007%29.;gbkey=repeat_region
NC_000962.3	RefSeq	repeat_region	1165532	1165549	.	-	.	ID=id72;Note=18 bp inverted repeat at the right end of a IS-LIKE element%2C CTAGGGCGTGTCTCCCAA. This region is a possible MT-complex-specific genomic island %28See Becq et al.%2C2007%29.;gbkey=repeat_region
NC_000962.3	RefSeq	repeat_region	1179345	1179395	.	+	.	ID=id76;Note=51 bp Mycobacterial Interspersed Repetitive Unit%2CClass II;gbkey=repeat_region
NC_000962.3	RefSeq	repeat_region	1251621	1252945	.	+	.	ID=id78;Note=REP-3%2C len: 1325 nt. REP22G8%2C member of REP13E12 family.;gbkey=repeat_region
NC_000962.3	RefSeq	repeat_region	1276296	1277643	.	+	.	ID=id79;Note=REP-4%2C len: 1348 nt. REP165%2C member of REP13E12 family.;gbkey=repeat_region
NC_000962.3	RefSeq	repeat_region	1277843	1277846	.	+	.	ID=id81;Note=4 bp direct repeat%2C CTAG%2C generated by IS element on insertion. Proposed by Mariani et al. 1993. J. Gen. Microbiol.%2C 139: 1767-1772. Note that as motif palindromic could be part of inverted repeat itself.;gbkey=repeat_region
NC_000962.3	RefSeq	repeat_region	1277847	1277863	.	+	.	ID=id82;Note=17 bp Inverted repeat at the left end of putative IS-LIKE-2 element : GGCGTGTCTCCCAAATT. Proposed by Mariani et al. 1993. J. Gen. Microbiol. 139: 1767-1772.;gbkey=repeat_region
NC_000962.3	RefSeq	repeat_region	1278800	1278816	.	-	.	ID=id84;Note=17 bp Inverted repeat at the right end of putative IS-LIKE-2 element :GGCGTGTCTCCCAATTT. Proposed by Mariani et al. 1993. J. Gen. Microbiol. 139: 1767-1772;gbkey=repeat_region
NC_000962.3	RefSeq	repeat_region	1278817	1278820	.	+	.	ID=id85;Note=4 bp direct repeat%2C CTAG generated by IS element on insertion. Proposed by Mariani et al. 1993. J. Gen. Microbiol. 139: 1767-1772. Note that as motif palindromic could be part of inverted repeat itself.;Dbxref=GeneID:886020;gbkey=repeat_region
NC_000962.3	RefSeq	repeat_region	1305495	1305556	.	+	.	ID=id87;Note=62 bp direct repeat copy 1%2CGGCCTAGCCCCGGCGACGATGCCGGGTCGCGGGATGCGGCCCGTTGAGGAGCGGGGCAATCT;gbkey=repeat_region
NC_000962.3	RefSeq	repeat_region	1305557	1305618	.	+	.	ID=id88;Note=62 bp direct repeat copy 2%2CGGCCTAGCCCCGGCGACGATGCCGGGTCGCGGGATGCGGCCCGTTGAGGAGCGGGGCAATCT;gbkey=repeat_region
NC_000962.3	RefSeq	repeat_region	1305619	1305661	.	+	.	ID=id89;Note=62 bp direct repeat partial copy 3 %2843%2F62 bp%29%2CGGCCTAGCCCCGGCGACGATGCCGGGTCGCGGGATGGGGCCCG;gbkey=repeat_region
NC_000962.3	RefSeq	repeat_region	1456585	1456627	.	+	.	ID=id95;Note=43 bp Mycobacterial Interspersed Repetitive Unit%2CClass III;Dbxref=GeneID:886950;gbkey=repeat_region
NC_000962.3	RefSeq	repeat_region	1457453	1457504	.	+	.	ID=id96;Note=52 bp Mycobacterial Interspersed Repetitive Unit%2CClass III;Dbxref=GeneID:886950;gbkey=repeat_region
NC_000962.3	RefSeq	repeat_region	1457505	1457557	.	+	.	ID=id97;Note=53 bp Mycobacterial Interspersed Repetitive Unit%2CClass II;gbkey=repeat_region
NC_000962.3	RefSeq	repeat_region	1468143	1468161	.	+	.	ID=id99;Note=19 bp inverted repeat%2C GCAGACGCAAAAGCCCCCA%2C at the left end of IS1557;gbkey=repeat_region
NC_000962.3	RefSeq	repeat_region	1469633	1469651	.	-	.	ID=id100;Note=19 bp inverted repeat%2C GCAGACGCGAAAGCCCCCA%2C at the right end of IS1557. Single base difference at 3-end.;gbkey=repeat_region
NC_000962.3	RefSeq	repeat_region	1507531	1507581	.	+	.	ID=id105;Note=51 bp Mycobacterial Interspersed Repetitive Unit%2CClass II;gbkey=repeat_region
NC_000962.3	RefSeq	repeat_region	1541949	1541951	.	+	.	ID=id108;Note=3 bp direct repeat%2C CGG%2C at 3%27 end of IS6110 target sequence;gbkey=repeat_region
NC_000962.3	RefSeq	repeat_region	1543307	1543309	.	+	.	ID=id110;Note=3 bp direct repeat%2C CGG%2C at 5%27 end of IS6110 target sequence;gbkey=repeat_region
NC_000962.3	RefSeq	repeat_region	1612558	1612578	.	-	.	ID=id112;Note=21 bp imperfect direct repeat 5%2CGGCGCACCGGTACCGGTACCC;Dbxref=GeneID:886653;gbkey=repeat_region
NC_000962.3	RefSeq	repeat_region	1612579	1612599	.	-	.	ID=id113;Note=21 bp imperfect direct repeat 4%2CGGCGGACCGGTACCGATACCG;Dbxref=GeneID:886653;gbkey=repeat_region
NC_000962.3	RefSeq	repeat_region	1612600	1612620	.	-	.	ID=id114;Note=21 bp imperfect direct repeat 3%2CGGCGCACCGGTACCAATCCCC;Dbxref=GeneID:886653;gbkey=repeat_region
NC_000962.3	RefSeq	repeat_region	1612621	1612641	.	-	.	ID=id115;Note=21 bp imperfect direct repeat 2%2CGGCGCACCGGTACCGATACCG;Dbxref=GeneID:886653;gbkey=repeat_region
NC_000962.3	RefSeq	repeat_region	1612642	1612662	.	-	.	ID=id116;Note=21 bp imperfect direct repeat 1%2CGGCGCACCGGTACCAATCCCT;Dbxref=GeneID:886653;gbkey=repeat_region
NC_000962.3	RefSeq	repeat_region	1625366	1625418	.	-	.	ID=id117;Note=53 bp Mycobacterial Interspersed Repetitive Unit%2CClass II;gbkey=repeat_region
NC_000962.3	RefSeq	repeat_region	1633531	1634790	.	-	.	ID=id118;Note=1260 bp imperfect direct repeat 2%2C first copy at 1637133..1638392;gbkey=repeat_region
NC_000962.3	RefSeq	repeat_region	1637133	1638392	.	-	.	ID=id119;Note=1260 bp imperfect direct repeat 1%2C second copy at 1633531..1634790;gbkey=repeat_region
NC_000962.3	RefSeq	repeat_region	1644261	1644313	.	-	.	ID=id120;Note=53 bp Mycobacterial Interspersed Repetitive Unit%2CClass II;gbkey=repeat_region
NC_000962.3	RefSeq	repeat_region	1644314	1644364	.	-	.	ID=id121;Note=51 bp Mycobacterial Interspersed Repetitive Unit%2CClass II;gbkey=repeat_region
NC_000962.3	RefSeq	repeat_region	1779266	1779277	.	-	.	ID=id122;Note=12 bp direct repeat 1%2C ccacggccaacc%2C flanking phage-like element%2C second site at 1788514..1788525. This region is a possible MT-complex-specific genomic island %28See Becq et al.%2C 2007%29.;Dbxref=GeneID:886333;gbkey=repeat_region
NC_000962.3	RefSeq	repeat_region	1779959	1780047	.	-	.	ID=id123;Note=89 bp direct repeat 2%2C first copy at 1780485..1780573%2CGGGTTGCGTTGTCGATTCGTTTGAGCCGCCGGTAGGTGCCGGCGGAGATGCCGAGGGCTG CGCCGATAGCAGTGTCTGTTTTCGTCGAA. This region is a possible MT-complex-specific genomic island %28See Becq et al.%2C2007%29.;gbkey=repeat_region
NC_000962.3	RefSeq	repeat_region	1780485	1780573	.	-	.	ID=id124;Note=89 bp direct repeat 1%2C second copy at 1779959..1780047%2CGGGTTGCGTTGTCGATTCGTTTGAGCCGCCGGTAGGTGCCGGCGGAGATGCCGAGGGCTG CGCCGATAGCAGTGTCTGTTTTCGTCGAA. Many repeats%2C both direct and inverted%2C in this region. This region is a possible MT-complex-specific genomic island %28See Becq et al.%2C2007%29.;gbkey=repeat_region
NC_000962.3	RefSeq	repeat_region	1788514	1789811	.	-	.	ID=id125;Note=REP-5%2C len: 1298 nt. REP336%2C member of REP13E12 family. This region is a possible MT-complex-specific genomic island %28See Becq et al.%2C 2007%29.;gbkey=repeat_region
NC_000962.3	RefSeq	repeat_region	1788514	1788525	.	-	.	ID=id126;Note=12 bp direct repeat 2%2C ccacggccaacc%2C flanking phage-like element%2C first site at 1779266..1779277. This region is a possible MT-complex-specific genomic island %28See Becq et al.%2C 2007%29.;Dbxref=GeneID:886303;gbkey=repeat_region
NC_000962.3	RefSeq	repeat_region	1830074	1830125	.	-	.	ID=id128;Note=52 bp Mycobacterial Interspersed Repetitive Unit%2CClass II;Dbxref=GeneID:885289;gbkey=repeat_region
NC_000962.3	RefSeq	repeat_region	1907460	1907515	.	+	.	ID=id129;Note=56 bp direct repeat 1%2CAGTCGGGTGACGATGCGGGCCGGTGTGGTCCGAGGAGGAGCCCGACAATTTAAGCT;gbkey=repeat_region
NC_000962.3	RefSeq	repeat_region	1907516	1907571	.	+	.	ID=id130;Note=56 bp direct repeat 2%2CAGTCGGGTGACGATGCGGGCCGGTGTGGTCCGAGGAGGAGCCCGACAATTTAAGCT;gbkey=repeat_region
NC_000962.3	RefSeq	repeat_region	1927218	1928589	.	+	.	ID=id132;Note=REP-6%2C len: 1372 nt. REPI125%2C member of REP13E12 family.;gbkey=repeat_region
NC_000962.3	RefSeq	repeat_region	1938093	1938145	.	+	.	ID=id133;Note=53 bp Mycobacterial Interspersed Repetitive Unit%2CClass II;Dbxref=GeneID:885083;gbkey=repeat_region
NC_000962.3	RefSeq	repeat_region	1944756	1944808	.	+	.	ID=id134;Note=53 bp Mycobacterial Interspersed Repetitive Unit%2CClass II;gbkey=repeat_region
NC_000962.3	RefSeq	repeat_region	1982887	1982964	.	-	.	ID=id138;Note=78 bp imperfect direct repeat 6%2CCGGCGCCTTCAGCCTGCCCGGGTTGACGTTGCCGTCGTTGAACATCCCGGCCGCCACCACACCCGCCAACATCACCGT;Dbxref=GeneID:885544;gbkey=repeat_region
NC_000962.3	RefSeq	repeat_region	1982965	1983042	.	-	.	ID=id139;Note=78 bp imperfect direct repeat 5%2CCGGCGCCTTCAGCCTGCCCGGGTTGACGTTGCCGTCGTTGAACATCCCGGCCGCCACCACACCAGCCAACATCACCGT;Dbxref=GeneID:885544;gbkey=repeat_region
NC_000962.3	RefSeq	repeat_region	1983043	1983120	.	-	.	ID=id140;Note=78 bp imperfect direct repeat 4%2CCGGCGCCTTCAGCCTGCCCGGGTTGACGTTGCCGTCGTTGAACATCCCGGCCGCCACCACACCAGCCAACATCACCGT;Dbxref=GeneID:885544;gbkey=repeat_region
NC_000962.3	RefSeq	repeat_region	1983121	1983198	.	-	.	ID=id141;Note=78 bp imperfect direct repeat 3%2CGGGTGCCTTCAGCCTGCCCGGGTTGACGTTGCCGTCGTTGAACATCCCGGCCGCCACCACACCAGCCAACATCACCGT;Dbxref=GeneID:885544;gbkey=repeat_region
NC_000962.3	RefSeq	repeat_region	1983199	1983276	.	-	.	ID=id142;Note=78 bp imperfect direct repeat 2%2CCGGCGCCTTCAGCCTGCCCGGGTTGACGTTGCCGTCGTTGAACATCCCGGCCGCCACCACACCAGCCAACATCACCGT;Dbxref=GeneID:885544;gbkey=repeat_region
NC_000962.3	RefSeq	repeat_region	1983277	1983354	.	-	.	ID=id143;Note=78 bp imperfect direct repeat 1%2CTCCCGCCTTCAGTCTGCCGGCAATAACGCTGCCGTCGCTGAACATCCCGGCCGCCACCACACCGGCCAACATCACCGT;Dbxref=GeneID:885544;gbkey=repeat_region
NC_000962.3	RefSeq	repeat_region	1987703	1987730	.	+	.	ID=id145;Note=28 bp inverted repeat at the left end of IS6110%2CTGAACCGCCCCGGTGAGTCCGGAGACTC.;gbkey=repeat_region
NC_000962.3	RefSeq	repeat_region	1989030	1989057	.	-	.	ID=id146;Note=28 bp inverted repeat at the right end of IS6110%2CTGAACCGCCCCGGCATGTCCGGAGACTC;gbkey=repeat_region
NC_000962.3	RefSeq	repeat_region	1996101	1996128	.	+	.	ID=id148;Note=28 bp inverted repeat at the left end of IS6110%2CTGAACCGCCCCGGCATGTCCGGAGACTC;gbkey=repeat_region
NC_000962.3	RefSeq	repeat_region	1997428	1997455	.	-	.	ID=id149;Note=28 bp inverted repeat at the right end of IS6110%2CTGAACCGCCCCGGTGAGTCCGGAGACTC;Dbxref=GeneID:885256;gbkey=repeat_region
NC_000962.3	RefSeq	repeat_region	1998584	1998597	.	+	.	ID=id151;Note=14 bp Inverted repeat at the left end of ISB9%27%2CATCACCCCGCAAAG;gbkey=repeat_region
NC_000962.3	RefSeq	repeat_region	1999800	1999813	.	-	.	ID=id152;Note=14 bp Inverted repeat at the right end of ISB9%2CATCACCCCGGCAAG;gbkey=repeat_region
NC_000962.3	RefSeq	repeat_region	2059441	2059498	.	+	.	ID=id154;Note=58 bp Mycobacterial Interspersed Repetitive Unit%2CClass III;gbkey=repeat_region
NC_000962.3	RefSeq	repeat_region	2059518	2059575	.	+	.	ID=id155;Note=58 bp Mycobacterial Interspersed Repetitive Unit%2CClass III;gbkey=repeat_region
NC_000962.3	RefSeq	repeat_region	2163323	2163392	.	-	.	ID=id157;Note=69 bp imperfect direct repeat 3%2CTTAATCCGTTTGGGTTGAATGTTCCGTTGAGCGGGGGCACGAGCCCGGTTACGATCCCCGGCTTCACCAT;Dbxref=GeneID:885362;gbkey=repeat_region
NC_000962.3	RefSeq	repeat_region	2163393	2163461	.	-	.	ID=id158;Note=69 bp imperfect direct repeat 2%2CTTAATCCGTTTGGGTTGAATGTTCCGTTGAGCGGGGGCACGAGCCCGGTTACGATCCCTGGTTTCGCGA;Dbxref=GeneID:885362;gbkey=repeat_region
NC_000962.3	RefSeq	repeat_region	2163462	2163530	.	-	.	ID=id159;Note=69 bp imperfect direct repeat 1%2CTTAATCCGTTCGGTTTGAATATTCCGCTGAGCGGTGCTACCAACGCTGTCACGATCCCTGGTTTCGCGA;Dbxref=GeneID:885362;gbkey=repeat_region
NC_000962.3	RefSeq	repeat_region	2163741	2163809	.	-	.	ID=id160;Note=69 bp imperfect direct repeat 5%2CTCGGTCCGATTGTGGTGCCTGATATTACTATTCCTGGTATTCCGTTGAGCCTGAACGCGCTGGGTGGTG;Dbxref=GeneID:885362;gbkey=repeat_region
NC_000962.3	RefSeq	repeat_region	2163810	2163878	.	-	.	ID=id161;Note=69 bp imperfect direct repeat 4%2CTCGGTCCGATTGTGGTGCCGGATATTACTATTCCTGGTATTCCGTTGAGCCTGAACGCGCTGGGTGGTG;Dbxref=GeneID:885362;gbkey=repeat_region
NC_000962.3	RefSeq	repeat_region	2163879	2163947	.	-	.	ID=id162;Note=69 bp imperfect direct repeat 3%2CTCGGTCCGATTGTGGTGCCGGATATTACTATTCCTGGTATTCCGTTGAGCCTGAACGCGCTGGGTGGTG;Dbxref=GeneID:885362;gbkey=repeat_region
NC_000962.3	RefSeq	repeat_region	2163948	2164016	.	-	.	ID=id163;Note=69 bp imperfect direct repeat 2%2CTCGGTCCGATTGTGGTGCCGGATATTACTATTCCTGGTATTCCGTTGAGCCTGAACGCGCTGGGTGGTG;Dbxref=GeneID:885362;gbkey=repeat_region
NC_000962.3	RefSeq	repeat_region	2164017	2164085	.	-	.	ID=id164;Note=69 bp imperfect direct repeat 1%2CTCGGTCCGATTGTGGTGCCGGATATTACTATTCCTGGTATTCCGTTGAGCCTGAACGCGCTGGGTGGTG;Dbxref=GeneID:885362;gbkey=repeat_region
NC_000962.3	RefSeq	repeat_region	2195989	2197350	.	+	.	ID=id165;Note=REP-7%2C len: 1362 nt. REP09F9%2C member of the REP13E12 family. This region is a possible MT-complex-specific genomic island %28See Becq et al.%2C 2007%29.;Dbxref=GeneID:885980;gbkey=repeat_region
NC_000962.3	RefSeq	repeat_region	2330147	2330225	.	-	.	ID=id169;Note=79 bp Mycobacterial Interspersed Repetitive Unit%2CClass I;gbkey=repeat_region
NC_000962.3	RefSeq	repeat_region	2365414	2365441	.	+	.	ID=id174;Note=28bp inverted repeat at the left end of IS6110%2CTGAACCGCCCCGGCATGTCCGGAGACTC;gbkey=repeat_region
NC_000962.3	RefSeq	repeat_region	2366741	2366768	.	-	.	ID=id175;Note=28bp inverted repeat at the right end of IS6110%2CTGAACCGCCCCGGTGAGTCCGGAGACTC;gbkey=repeat_region
NC_000962.3	RefSeq	repeat_region	2372437	2372492	.	+	.	ID=id176;Note=56 bp direct repeat 1%2CGCCCGCCGACGATGCGGGCCGCGCAGCGGGCCGCTGAGGAGGCGGGCATCAAGCAA;gbkey=repeat_region
NC_000962.3	RefSeq	repeat_region	2372494	2372549	.	+	.	ID=id177;Note=56 bp direct repeat 2%2CGCCCGCCGACGATGCGGGCCGCGCAGCGGGCCGCTGAGGAGGCGGGCATCAAGCAA;gbkey=repeat_region
NC_000962.3	RefSeq	repeat_region	2430117	2430144	.	-	.	ID=id180;Note=28 bp Inverted repeat at the left end of IS6110%3B GAGTCTCCGGACTCACCGGGGCGGTTCA;gbkey=repeat_region
NC_000962.3	RefSeq	repeat_region	2431444	2431471	.	-	.	ID=id181;Note=28 bp Inverted repeat at the right end of IS6110%2CTGAACCGCCCCGGCATGTCCGGAGACTC;gbkey=repeat_region
NC_000962.3	RefSeq	repeat_region	2458392	2458449	.	+	.	ID=id184;Note=58 bp Mycobacterial Interspersed Repetitive Unit%2CClass II I. Overlaps Rv2195 suggesting alternative GTG start at 2458 468 may be used;Dbxref=GeneID:888420;gbkey=repeat_region
NC_000962.3	RefSeq	repeat_region	2493801	2493818	.	+	.	ID=id185;Note=18 bp inverted repeat between 3%27 end of MTCY427.04c and 5%27 end of MTCY427.03c;gbkey=repeat_region
NC_000962.3	RefSeq	repeat_region	2522173	2522230	.	+	.	ID=id189;Note=58 bp inverted repeat near 3%27end of MTCY427.28;gbkey=repeat_region
NC_000962.3	RefSeq	repeat_region	2523184	2523236	.	+	.	ID=id190;Note=53 bp inverted repeat between 3%27 ends of MTCY427.29 and MT CY427.31c;gbkey=repeat_region
NC_000962.3	RefSeq	repeat_region	2531898	2531950	.	-	.	ID=id191;Note=53 bp Mycobacterial Interspersed Repetitive Unit%2CClass II;gbkey=repeat_region
NC_000962.3	RefSeq	repeat_region	2531951	2532003	.	-	.	ID=id192;Note=53 bp Mycobacterial Interspersed Repetitive Unit%2CClass II;gbkey=repeat_region
NC_000962.3	RefSeq	repeat_region	2532004	2532056	.	-	.	ID=id193;Note=53 bp Mycobacterial Interspersed Repetitive Unit%2CClass II;gbkey=repeat_region
NC_000962.3	RefSeq	repeat_region	2532057	2532109	.	-	.	ID=id194;Note=53 bp Mycobacterial Interspersed Repetitive Unit%2CClass II;gbkey=repeat_region
NC_000962.3	RefSeq	repeat_region	2532110	2532162	.	-	.	ID=id195;Note=53 bp Mycobacterial Interspersed Repetitive Unit%2CClass II;gbkey=repeat_region
NC_000962.3	RefSeq	repeat_region	2532163	2532212	.	-	.	ID=id196;Note=50 bp Mycobacterial Interspersed Repetitive Unit%2CClass II;gbkey=repeat_region
NC_000962.3	RefSeq	repeat_region	2550011	2550013	.	+	.	ID=id197;Note=3 bp direct repeat%2C ccg%2C flanking IS6110;gbkey=repeat_region
NC_000962.3	RefSeq	repeat_region	2550014	2550041	.	+	.	ID=id199;Note=28 bp inverted repeat at the left end of IS6110%2CTGAACCGCCCCGGCATGTCCGGAGACTC;gbkey=repeat_region
NC_000962.3	RefSeq	repeat_region	2551341	2551368	.	+	.	ID=id200;Note=28 bp inverted repeat at the right end of IS6110%2CGAGTCTCCGGACTCACCGGGGCGGTTCA;gbkey=repeat_region
NC_000962.3	RefSeq	repeat_region	2551369	2551371	.	+	.	ID=id201;Note=3 bp direct repeat%2C ccg%2C flanking IS6110;gbkey=repeat_region
NC_000962.3	RefSeq	repeat_region	2635577	2635604	.	+	.	ID=id205;Note=28 bp Inverted repeat%2C TGAACCGCCCCGGCATGTCCGGAGACTC%2Cat the left end of IS6110;gbkey=repeat_region
NC_000962.3	RefSeq	repeat_region	2636904	2636931	.	-	.	ID=id206;Note=28 bp Inverted repeat%2C TGAACCGCCCCGGTGAGTCCGGAGACTC%2Cat the right end of IS6110;gbkey=repeat_region
NC_000962.3	RefSeq	repeat_region	2687128	2687179	.	+	.	ID=id207;Note=52 bp Mycobacterial Interspersed Repetitive Unit%2CClass II;Dbxref=GeneID:885508;gbkey=repeat_region
NC_000962.3	RefSeq	repeat_region	2687180	2687257	.	+	.	ID=id208;Note=78 bp Mycobacterial Interspersed Repetitive Unit%2CClass I;Dbxref=GeneID:885508;gbkey=repeat_region
NC_000962.3	RefSeq	repeat_region	2716315	2716391	.	-	.	ID=id210;Note=77 bp Mycobacterial Interspersed Repetitive Unit%2CClass I;gbkey=repeat_region
NC_000962.3	RefSeq	repeat_region	2720644	2720656	.	+	.	ID=id211;Note=13 bp inverted repeat%2C GCAGTCG%28C%29AAAAG%2C at the left end of IS1558;gbkey=repeat_region
NC_000962.3	RefSeq	repeat_region	2721844	2721856	.	-	.	ID=id213;Note=13 bp inverted repeat%2C GCAGTCG%28T%29AAAAG%2C at the right end of IS1558;gbkey=repeat_region
NC_000962.3	RefSeq	repeat_region	2762762	2763061	.	+	.	ID=id215;Note=300 bp direct repeat copy 1;gbkey=repeat_region
NC_000962.3	RefSeq	repeat_region	2763397	2763696	.	+	.	ID=id216;Note=300 bp direct repeat copy 2;gbkey=repeat_region
NC_000962.3	RefSeq	repeat_region	2784614	2784642	.	+	.	ID=id220;Note=29 bp Inverted repeat at the left end of IS6110%2CGTGAACCGCCCCGGTGAGTCCGGAGACTC;gbkey=repeat_region
NC_000962.3	RefSeq	repeat_region	2785942	2785970	.	-	.	ID=id221;Note=29 bp Inverted repeat at the right end of IS6110%2CGTGAACCGCCCCGGCATGTCCGGAGACTC;gbkey=repeat_region
NC_000962.3	RefSeq	repeat_region	2800671	2800918	.	+	.	ID=id223;Note=248 bp direct repeat 2;gbkey=repeat_region
NC_000962.3	RefSeq	repeat_region	2806368	2806625	.	+	.	ID=id224;Note=258 bp direct repeat 2. This region is a possible MT-complex-specific genomic island %28See Becq et al.%2C2007%29.;gbkey=repeat_region
NC_000962.3	RefSeq	repeat_region	2972106	2972108	.	+	.	ID=id234;Note=3 bp direct repeat: TCG at 5%27-end of IS6110;gbkey=repeat_region
NC_000962.3	RefSeq	repeat_region	2972109	2972136	.	+	.	ID=id236;Note=28 bp inverted repeat: TGAACCGCCCCGGCATGTCCGGAGACTC at the left end of IS6110;gbkey=repeat_region
NC_000962.3	RefSeq	repeat_region	2973436	2973463	.	-	.	ID=id237;Note=28 bp inverted repeat%2C TGAACCGCCCCGGTGAGTCCGGAGACTC%2Cat the right end of IS6110.;gbkey=repeat_region
NC_000962.3	RefSeq	repeat_region	2973464	2973466	.	+	.	ID=id238;Note=3 bp direct repeat: TCG at 3%27-end of IS6110;gbkey=repeat_region
NC_000962.3	RefSeq	repeat_region	2983019	2983033	.	+	.	ID=id240;Note=15 bp Inverted repeat at the left end of IS1081:TCGCGTGATCCTTCG%2C right end copy is missing;gbkey=repeat_region
NC_000962.3	RefSeq	repeat_region	2996003	2996053	.	+	.	ID=id241;Note=51 bp Mycobacterial Interspersed Repetitive Unit%2CClass II;gbkey=repeat_region
NC_000962.3	RefSeq	repeat_region	2996054	2996104	.	+	.	ID=id242;Note=51 bp Mycobacterial Interspersed Repetitive Unit%2CClass II;gbkey=repeat_region
NC_000962.3	RefSeq	repeat_region	2996105	2996155	.	+	.	ID=id243;Note=51 bp Mycobacterial Interspersed Repetitive Unit%2CClass II;Dbxref=GeneID:887734;gbkey=repeat_region
NC_000962.3	RefSeq	repeat_region	3007063	3007115	.	-	.	ID=id244;Note=51 bp Mycobacterial Interspersed Repetitive Unit%2CClass II;gbkey=repeat_region
NC_000962.3	RefSeq	repeat_region	3007116	3007168	.	-	.	ID=id245;Note=51 bp Mycobacterial Interspersed Repetitive Unit%2CClass II;gbkey=repeat_region
NC_000962.3	RefSeq	repeat_region	3007169	3007221	.	-	.	ID=id246;Note=51 bp Mycobacterial Interspersed Repetitive Unit%2CClass II;gbkey=repeat_region
NC_000962.3	RefSeq	repeat_region	3013612	3013687	.	-	.	ID=id247;Note=51 bp Mycobacterial Interspersed Repetitive Unit%2CClass I;gbkey=repeat_region
NC_000962.3	RefSeq	repeat_region	3073055	3073112	.	+	.	ID=id248;Note=51 bp Mycobacterial Interspersed Repetitive Unit%2CClass III;gbkey=repeat_region
NC_000962.3	RefSeq	repeat_region	3119185	3123576	.	-	.	ID=id252;Note=4392 bp direct repeat region. This region is a possible MT-complex-specific genomic island %28See Becq et al.%2C 2007%29.;gbkey=repeat_region
NC_000962.3	RefSeq	repeat_region	3119185	3119220	.	-	.	ID=id253;Note=36 bp direct repeat%2C 36 out of 36 bp identical to sequence GTCGTCAGACCCAAAACCCCGAGAGGGGACGGAAAC. This region is a possible MT-complex-specific genomic island %28See Becq et al.%2C 2007%29.;gbkey=repeat_region
NC_000962.3	RefSeq	repeat_region	3119259	3119294	.	-	.	ID=id254;Note=36 bp direct repeat%2C 35 out of 36 bp identical to sequence GTCGTCAGACCCAAAACCCCGAGAGGGGACGGAAAC. This region is a possible MT-complex-specific genomic island %28See Becq et al.%2C 2007%29.;gbkey=repeat_region
NC_000962.3	RefSeq	repeat_region	3119335	3119370	.	-	.	ID=id255;Note=36 bp direct repeat%2C 35 out of 36 bp identical to sequence GTCGTCAGACCCAAAACCCCGAGAGGGGACGGAAAC. This region is a possible MT-complex-specific genomic island %28See Becq et al.%2C 2007%29.;gbkey=repeat_region
NC_000962.3	RefSeq	repeat_region	3119411	3119446	.	-	.	ID=id256;Note=36 bp direct repeat%2C 36 out of 36 bp identical to sequence GTCGTCAGACCCAAAACCCCGAGAGGGGACGGAAAC. This region is a possible MT-complex-specific genomic island %28See Becq et al.%2C 2007%29.;gbkey=repeat_region
NC_000962.3	RefSeq	repeat_region	3119484	3119519	.	-	.	ID=id257;Note=36 bp direct repeat%2C 35 out of 36 bp identical to sequence GTCGTCAGACCCAAAACCCCGAGAGGGGACGGAAAC. This region is a possible MT-complex-specific genomic island %28See Becq et al.%2C 2007%29.;gbkey=repeat_region
NC_000962.3	RefSeq	repeat_region	3119556	3119591	.	-	.	ID=id258;Note=36 bp direct repeat%2C 36 out of 36 bp identical to sequence GTCGTCAGACCCAAAACCCCGAGAGGGGACGGAAAC. This region is a possible MT-complex-specific genomic island %28See Becq et al.%2C 2007%29.;gbkey=repeat_region
NC_000962.3	RefSeq	repeat_region	3119627	3119662	.	-	.	ID=id259;Note=36 bp direct repeat%2C 36 out of 36 bp identical to sequence GTCGTCAGACCCAAAACCCCGAGAGGGGACGGAAAC. This region is a possible MT-complex-specific genomic island %28See Becq et al.%2C 2007%29.;gbkey=repeat_region
NC_000962.3	RefSeq	repeat_region	3119701	3119736	.	-	.	ID=id260;Note=36 bp direct repeat%2C 36 out of 36 bp identical to sequence GTCGTCAGACCCAAAACCCCGAGAGGGGACGGAAAC. This region is a possible MT-complex-specific genomic island %28See Becq et al.%2C 2007%29.;gbkey=repeat_region
NC_000962.3	RefSeq	repeat_region	3119777	3119812	.	-	.	ID=id261;Note=36 bp direct repeat%2C 36 out of 36 bp identical to sequence GTCGTCAGACCCAAAACCCCGAGAGGGGACGGAAAC. This region is a possible MT-complex-specific genomic island %28See Becq et al.%2C 2007%29.;gbkey=repeat_region
NC_000962.3	RefSeq	repeat_region	3119848	3119883	.	-	.	ID=id262;Note=36 bp direct repeat%2C 36 out of 36 bp identical to sequence GTCGTCAGACCCAAAACCCCGAGAGGGGACGGAAAC. This region is a possible MT-complex-specific genomic island %28See Becq et al.%2C 2007%29.;gbkey=repeat_region
NC_000962.3	RefSeq	repeat_region	3119921	3119956	.	-	.	ID=id263;Note=36 bp direct repeat%2C 36 out of 36 bp identical to sequence GTCGTCAGACCCAAAACCCCGAGAGGGGACGGAAAC. This region is a possible MT-complex-specific genomic island %28See Becq et al.%2C 2007%29.;gbkey=repeat_region
NC_000962.3	RefSeq	repeat_region	3119995	3120030	.	-	.	ID=id264;Note=36 bp direct repeat%2C 36 out of 36 bp identical to sequence GTCGTCAGACCCAAAACCCCGAGAGGGGACGGAAAC. This region is a possible MT-complex-specific genomic island %28See Becq et al.%2C 2007%29.;gbkey=repeat_region
NC_000962.3	RefSeq	repeat_region	3120068	3120103	.	-	.	ID=id265;Note=36 bp direct repeat%2C 36 out of 36 bp identical to sequence GTCGTCAGACCCAAAACCCCGAGAGGGGACGGAAAC. This region is a possible MT-complex-specific genomic island %28See Becq et al.%2C 2007%29.;gbkey=repeat_region
NC_000962.3	RefSeq	repeat_region	3120141	3120176	.	-	.	ID=id266;Note=36 bp direct repeat%2C 36 out of 36 bp identical to sequence GTCGTCAGACCCAAAACCCCGAGAGGGGACGGAAAC. This region is a possible MT-complex-specific genomic island %28See Becq et al.%2C 2007%29.;gbkey=repeat_region
NC_000962.3	RefSeq	repeat_region	3120213	3120248	.	-	.	ID=id267;Note=36 bp direct repeat%2C 36 out of 36 bp identical to sequence GTCGTCAGACCCAAAACCCCGAGAGGGGACGGAAAC. This region is a possible MT-complex-specific genomic island %28See Becq et al.%2C 2007%29.;gbkey=repeat_region
NC_000962.3	RefSeq	repeat_region	3120285	3120320	.	-	.	ID=id268;Note=36 bp direct repeat%2C 36 out of 36 bp identical to sequence GTCGTCAGACCCAAAACCCCGAGAGGGGACGGAAAC. This region is a possible MT-complex-specific genomic island %28See Becq et al.%2C 2007%29.;gbkey=repeat_region
NC_000962.3	RefSeq	repeat_region	3120359	3120394	.	-	.	ID=id269;Note=36 bp direct repeat%2C 36 out of 36 bp identical to sequence GTCGTCAGACCCAAAACCCCGAGAGGGGACGGAAAC. This region is a possible MT-complex-specific genomic island %28See Becq et al.%2C 2007%29.;gbkey=repeat_region
NC_000962.3	RefSeq	repeat_region	3120433	3120468	.	-	.	ID=id270;Note=36 bp direct repeat%2C 36 out of 36 bp identical to sequence GTCGTCAGACCCAAAACCCCGAGAGGGGACGGAAAC. This region is a possible MT-complex-specific genomic island %28See Becq et al.%2C 2007%29.;gbkey=repeat_region
NC_000962.3	RefSeq	repeat_region	3120504	3120523	.	-	.	ID=id271;Note=20 bp partial direct repeat%2C CCCCGAGAGGGGACGGAAAC%2Cof sequence GTCGTCAGACCCAAAACCCCGAGAGGGGACGGAAAC. This region is a possible MT-complex-specific genomic island %28See Becq et al.%2C 2007%29.;gbkey=repeat_region
NC_000962.3	RefSeq	repeat_region	3121882	3121897	.	-	.	ID=id273;Note=16 bp partial direct repeat%2C GTCGTCAGACCCAAAA%2C of sequence GTCGTCAGACCCAAAACCCCGAGAGGGGACGGAAAC. This region is a possible MT-complex-specific genomic island %28See Becq et al.%2C 2007%29.;gbkey=repeat_region
NC_000962.3	RefSeq	repeat_region	3121938	3121973	.	-	.	ID=id274;Note=36 bp direct repeat%2C 36 out of 36 bp identical to sequence GTCGTCAGACCCAAAACCCCGAGAGGGGACGGAAAC. This region is a possible MT-complex-specific genomic island %28See Becq et al.%2C 2007%29.;gbkey=repeat_region
NC_000962.3	RefSeq	repeat_region	3122013	3122048	.	-	.	ID=id275;Note=36 bp direct repeat%2C 36 out of 36 bp identical to sequence GTCGTCAGACCCAAAACCCCGAGAGGGGACGGAAAC. This region is a possible MT-complex-specific genomic island %28See Becq et al.%2C 2007%29.;gbkey=repeat_region
NC_000962.3	RefSeq	repeat_region	3122086	3122121	.	-	.	ID=id276;Note=36 bp direct repeat%2C 36 out of 36 bp identical to sequence GTCGTCAGACCCAAAACCCCGAGAGGGGACGGAAAC. This region is a possible MT-complex-specific genomic island %28See Becq et al.%2C 2007%29.;gbkey=repeat_region
NC_000962.3	RefSeq	repeat_region	3122158	3122193	.	-	.	ID=id277;Note=36 bp direct repeat%2C 36 out of 36 bp identical to sequence GTCGTCAGACCCAAAACCCCGAGAGGGGACGGAAAC. This region is a possible MT-complex-specific genomic island %28See Becq et al.%2C 2007%29.;gbkey=repeat_region
NC_000962.3	RefSeq	repeat_region	3122230	3122265	.	-	.	ID=id278;Note=36 bp direct repeat%2C 36 out of 36 bp identical to sequence GTCGTCAGACCCAAAACCCCGAGAGGGGACGGAAAC. This region is a possible MT-complex-specific genomic island %28See Becq et al.%2C 2007%29.;gbkey=repeat_region
NC_000962.3	RefSeq	repeat_region	3122303	3122338	.	-	.	ID=id279;Note=36 bp direct repeat%2C 36 out of 36 bp identical to sequence GTCGTCAGACCCAAAACCCCGAGAGGGGACGGAAAC. This region is a possible MT-complex-specific genomic island %28See Becq et al.%2C 2007%29.;gbkey=repeat_region
NC_000962.3	RefSeq	repeat_region	3122375	3122410	.	-	.	ID=id280;Note=36 bp direct repeat%2C 32 out of 36 bp identical to sequence GTCGTCAGACCCAAAACCCCGAGAGGGGACGGAAAC. This region is a possible MT-complex-specific genomic island %28See Becq et al.%2C 2007%29.;gbkey=repeat_region
NC_000962.3	RefSeq	repeat_region	3122436	3122471	.	-	.	ID=id281;Note=36 bp direct repeat%2C 36 out of 36 bp identical to sequence GTCGTCAGACCCAAAACCCCGAGAGGGGACGGAAAC. This region is a possible MT-complex-specific genomic island %28See Becq et al.%2C 2007%29.;gbkey=repeat_region
NC_000962.3	RefSeq	repeat_region	3122513	3122548	.	-	.	ID=id282;Note=36 bp direct repeat%2C 36 out of 36 bp identical to sequence GTCGTCAGACCCAAAACCCCGAGAGGGGACGGAAAC. This region is a possible MT-complex-specific genomic island %28See Becq et al.%2C 2007%29.;gbkey=repeat_region
NC_000962.3	RefSeq	repeat_region	3122585	3122620	.	-	.	ID=id283;Note=36 bp direct repeat%2C 36 out of 36 bp identical to sequence GTCGTCAGACCCAAAACCCCGAGAGGGGACGGAAAC. This region is a possible MT-complex-specific genomic island %28See Becq et al.%2C 2007%29.;gbkey=repeat_region
NC_000962.3	RefSeq	repeat_region	3122661	3122696	.	-	.	ID=id284;Note=36 bp direct repeat%2C 36 out of 36 bp identical to sequence GTCGTCAGACCCAAAACCCCGAGAGGGGACGGAAAC. This region is a possible MT-complex-specific genomic island %28See Becq et al.%2C 2007%29.;gbkey=repeat_region
NC_000962.3	RefSeq	repeat_region	3122738	3122773	.	-	.	ID=id285;Note=36 bp direct repeat%2C 36 out of 36 bp identical to sequence GTCGTCAGACCCAAAACCCCGAGAGGGGACGGAAAC. This region is a possible MT-complex-specific genomic island %28See Becq et al.%2C 2007%29.;gbkey=repeat_region
NC_000962.3	RefSeq	repeat_region	3122811	3122846	.	-	.	ID=id286;Note=36 bp direct repeat%2C 36 out of 36 bp identical to sequence GTCGTCAGACCCAAAACCCCGAGAGGGGACGGAAAC. This region is a possible MT-complex-specific genomic island %28See Becq et al.%2C 2007%29.;gbkey=repeat_region
NC_000962.3	RefSeq	repeat_region	3122882	3122917	.	-	.	ID=id287;Note=36 bp direct repeat%2C 36 out of 36 bp identical to sequence GTCGTCAGACCCAAAACCCCGAGAGGGGACGGAAAC. This region is a possible MT-complex-specific genomic island %28See Becq et al.%2C 2007%29.;gbkey=repeat_region
NC_000962.3	RefSeq	repeat_region	3122955	3122990	.	-	.	ID=id288;Note=36 bp direct repeat%2C 36 out of 36 bp identical to sequence GTCGTCAGACCCAAAACCCCGAGAGGGGACGGAAAC. This region is a possible MT-complex-specific genomic island %28See Becq et al.%2C 2007%29.;gbkey=repeat_region
NC_000962.3	RefSeq	repeat_region	3123029	3123064	.	-	.	ID=id289;Note=36 bp direct repeat%2C 36 out of 36 bp identical to sequence GTCGTCAGACCCAAAACCCCGAGAGGGGACGGAAAC. This region is a possible MT-complex-specific genomic island %28See Becq et al.%2C 2007%29.;gbkey=repeat_region
NC_000962.3	RefSeq	repeat_region	3123102	3123137	.	-	.	ID=id290;Note=36 bp direct repeat%2C 36 out of 36 bp identical to sequence GTCGTCAGACCCAAAACCCCGAGAGGGGACGGAAAC. This region is a possible MT-complex-specific genomic island %28See Becq et al.%2C 2007%29.;gbkey=repeat_region
NC_000962.3	RefSeq	repeat_region	3123173	3123208	.	-	.	ID=id291;Note=36 bp direct repeat%2C 36 out of 36 bp identical to sequence GTCGTCAGACCCAAAACCCCGAGAGGGGACGGAAAC. This region is a possible MT-complex-specific genomic island %28See Becq et al.%2C 2007%29.;gbkey=repeat_region
NC_000962.3	RefSeq	repeat_region	3123248	3123283	.	-	.	ID=id292;Note=36 bp direct repeat%2C 36 out of 36 bp identical to sequence GTCGTCAGACCCAAAACCCCGAGAGGGGACGGAAAC. This region is a possible MT-complex-specific genomic island %28See Becq et al.%2C 2007%29.;gbkey=repeat_region
NC_000962.3	RefSeq	repeat_region	3123318	3123353	.	-	.	ID=id293;Note=36 bp direct repeat%2C 36 out of 36 bp identical to sequence GTCGTCAGACCCAAAACCCCGAGAGGGGACGGAAAC. This region is a possible MT-complex-specific genomic island %28See Becq et al.%2C 2007%29.;gbkey=repeat_region
NC_000962.3	RefSeq	repeat_region	3123390	3123425	.	-	.	ID=id294;Note=36 bp direct repeat%2C 36 out of 36 bp identical to sequence GTCGTCAGACCCAAAACCCCGAGAGGGGACGGAAAC. This region is a possible MT-complex-specific genomic island %28See Becq et al.%2C 2007%29.;gbkey=repeat_region
NC_000962.3	RefSeq	repeat_region	3123467	3123502	.	-	.	ID=id295;Note=36 bp direct repeat%2C 36 out of 36 bp identical to sequence GTCGTCAGACCCAAAACCCCGAGAGGGGACGGAAAC. This region is a possible MT-complex-specific genomic island %28See Becq et al.%2C 2007%29.;gbkey=repeat_region
NC_000962.3	RefSeq	repeat_region	3123541	3123576	.	-	.	ID=id296;Note=36 bp direct repeat%2C 36 out of 36 bp identical to sequence GTCGTCAGACCCAAAACCCCGAGAGGGGACGGAAAC. This region is a possible MT-complex-specific genomic island %28See Becq et al.%2C 2007%29.;gbkey=repeat_region
NC_000962.3	RefSeq	repeat_region	3155874	3155927	.	-	.	ID=id297;Note=54 bp direct repeat 4%2CGGTGGCGACCCGCGGCGCCCGGTCCCCGCGCTTGCGATCGCCACTAGGCTTGGC;gbkey=repeat_region
NC_000962.3	RefSeq	repeat_region	3155928	3155981	.	-	.	ID=id298;Note=54 bp direct repeat 3%2CGGTGGCGACCCGCGGCGCCCGGTCCCCGCGCTTGCGATCGCCACTGGCCCTGAT;gbkey=repeat_region
NC_000962.3	RefSeq	repeat_region	3155982	3156035	.	-	.	ID=id299;Note=54 bp direct repeat 2%2CGGTGGCGACCCGCGGCGCCCGGTCCCCGCGCTTGCGATCGCCACTGGCCCTGAT;gbkey=repeat_region
NC_000962.3	RefSeq	repeat_region	3156036	3156089	.	-	.	ID=id300;Note=54 bp direct repeat 1%2CGGTGGCGACCCGCGGCGCCCGGTCCCCGCGCTTGCGATCGCCACTGGCCCTGAT;gbkey=repeat_region
NC_000962.3	RefSeq	repeat_region	3160522	3160583	.	-	.	ID=id301;Note=62 bp Mycobacterial Interspersed Repetitive Unit%2CClass III;gbkey=repeat_region
NC_000962.3	RefSeq	repeat_region	3171468	3171518	.	-	.	ID=id302;Note=51 bp direct repeat 1%2CGTCCGATGGTGGCGACCCGCTGCGCCCGGCTTCGCCGCGCTTGCGATCGCC;Dbxref=GeneID:887495;gbkey=repeat_region
NC_000962.3	RefSeq	repeat_region	3171522	3171572	.	-	.	ID=id303;Note=51 bp direct repeat 2%2CGTCCGATGGTGGCGACCCGCTGCGCCCGGCTTCGCCGCGCTTGCGATCGCC;Dbxref=GeneID:887495;gbkey=repeat_region
NC_000962.3	RefSeq	repeat_region	3171576	3171616	.	-	.	ID=id304;Note=%2841 bp%29 part of 51 bp direct repeat 3%2CGGCGACCCGCTGCGCCCGGCTTCGCCGCGCTTGCGATCGCC;Dbxref=GeneID:887495;gbkey=repeat_region
NC_000962.3	RefSeq	repeat_region	3181794	3181836	.	+	.	ID=id305;Note=%2843 bp%29 part of 51 bp direct repeat%2CGTGTCGACCCGCTGCGCCCGGCTTCGCCGTGCTTGCGATCGCC. This region is a possible MT-complex-specific genomic island %28See Becq et al.%2C 2007%29.;gbkey=repeat_region
NC_000962.3	RefSeq	repeat_region	3192202	3192254	.	-	.	ID=id306;Note=53 bp Mycobacterial Interspersed Repetitive Unit%2CClass II;gbkey=repeat_region
NC_000962.3	RefSeq	repeat_region	3192255	3192307	.	-	.	ID=id307;Note=53 bp Mycobacterial Interspersed Repetitive Unit%2CClass II;gbkey=repeat_region
NC_000962.3	RefSeq	repeat_region	3192308	3192360	.	-	.	ID=id308;Note=53 bp Mycobacterial Interspersed Repetitive Unit%2CClass II;gbkey=repeat_region
NC_000962.3	RefSeq	repeat_region	3318835	3318889	.	-	.	ID=id311;Note=55 bp Mycobacterial Interspersed Repetitive Unit%2CClass III;gbkey=repeat_region
NC_000962.3	RefSeq	repeat_region	3319468	3319568	.	-	.	ID=id312;Note=101 bp Mycobacterial Interspersed Repetitive Unit%2CClass III;gbkey=repeat_region
NC_000962.3	RefSeq	repeat_region	3319569	3319666	.	-	.	ID=id313;Note=98 bp Mycobacterial Interspersed Repetitive Unit%2CClass III;gbkey=repeat_region
NC_000962.3	RefSeq	repeat_region	3333768	3333773	.	+	.	ID=id315;Note=6 bp inverted repeat at the left end of IS1538%2CTGAGTG;gbkey=repeat_region
NC_000962.3	RefSeq	repeat_region	3335787	3335792	.	-	.	ID=id316;Note=6 bp inverted repeat at the right end of IS1538%2CTGAGTG.;gbkey=repeat_region
NC_000962.3	RefSeq	repeat_region	3381351	3381365	.	+	.	ID=id322;Note=15 bp Inverted repeat at left end of IS1081:TCGCGTGATCCTTCG;gbkey=repeat_region
NC_000962.3	RefSeq	repeat_region	3382660	3382674	.	-	.	ID=id323;Note=15 bp Inverted repeat at the right end of IS1081:TCGCGTGATCCTTCG;gbkey=repeat_region
NC_000962.3	RefSeq	repeat_region	3481399	3481413	.	+	.	ID=id327;Note=15 bp inverted repeat at left end of IS1081: TCGCGTGATCCTTCG. This region is a possible MT-complex-specific genomic island %28See Becq et al.%2C2007%29.;gbkey=repeat_region
NC_000962.3	RefSeq	repeat_region	3482708	3482722	.	-	.	ID=id328;Note=15 bp inverted repeat at right end of IS1081: TCGCGTGATCCTTCG. This region is a possible MT-complex-specific genomic island %28See Becq et al.%2C2007%29.;gbkey=repeat_region
NC_000962.3	RefSeq	repeat_region	3551227	3551229	.	+	.	ID=id330;Note=3 bp direct repeat%2C cga%2C at 5%27-end of IS6110. This region is a possible MT-complex-specific genomic island %28See Becq et al.%2C 2007%29.;gbkey=repeat_region
NC_000962.3	RefSeq	repeat_region	3551230	3551257	.	+	.	ID=id332;Note=28 bp inverted repeat at left end of IS6110%2CTGAACCGCCCCGGCATGTCCGGAGACTC. This region is a possible MT-complex-specific genomic island %28See Becq et al.%2C2007%29.;gbkey=repeat_region
NC_000962.3	RefSeq	repeat_region	3552557	3552584	.	-	.	ID=id333;Note=28 bp inverted repeat at right end of IS6110%2CTGAACCGCCCCGGTGAGTCCGGAGACTC. This region is a possible MT-complex-specific genomic island %28See Becq et al.%2C2007%29.;gbkey=repeat_region
NC_000962.3	RefSeq	repeat_region	3552585	3552587	.	+	.	ID=id334;Note=3 bp direct repeat%2C cga%2C at 3%27-end of IS6110. This region is a possible MT-complex-specific genomic island %28See Becq et al.%2C 2007%29.;gbkey=repeat_region
NC_000962.3	RefSeq	repeat_region	3552710	3552712	.	+	.	ID=id335;Note=3 bp direct repeat%2C att%2C at 5%27-end of IS6110. This region is a possible MT-complex-specific genomic island %28See Becq et al.%2C 2007%29.;gbkey=repeat_region
NC_000962.3	RefSeq	repeat_region	3552713	3552740	.	+	.	ID=id337;Note=28 bp inverted repeat at left end of IS6110%2CTGAACCGCCCCGGCATGTCCGGAGACTC. This region is a possible MT-complex-specific genomic island %28See Becq et al.%2C2007%29.;gbkey=repeat_region
NC_000962.3	RefSeq	repeat_region	3554040	3554067	.	-	.	ID=id338;Note=28 bp inverted repeat at right end of IS6110%2CTGAACCGCCCCGGTGAGTCCGGAGACTC. This region is a possible MT-complex-specific genomic island %28See Becq et al.%2C2007%29.;gbkey=repeat_region
NC_000962.3	RefSeq	repeat_region	3554068	3554070	.	+	.	ID=id339;Note=3 bp direct repeat%2C att%2C at 5%27-end of IS6110. This region is a possible MT-complex-specific genomic island %28See Becq et al.%2C 2007%29.;gbkey=repeat_region
NC_000962.3	RefSeq	repeat_region	3591493	3591569	.	-	.	ID=id342;Note=77 bp Mycobacterial Interspersed Repetitive Unit%2CClass I;gbkey=repeat_region
NC_000962.3	RefSeq	repeat_region	3626614	3626666	.	-	.	ID=id344;Note=53 bp Mycobacterial Interspersed Repetitive Unit%2CClass II;gbkey=repeat_region
NC_000962.3	RefSeq	repeat_region	3658658	3658715	.	-	.	ID=id345;Note=58 bp Mycobacterial Interspersed Repetitive Unit%2CClass III;Dbxref=GeneID:888720;gbkey=repeat_region
NC_000962.3	RefSeq	repeat_region	3704895	3705004	.	-	.	ID=id346;Note=110 bp Mycobacterial Interspersed Repetitive Unit%2CClass III;gbkey=repeat_region
NC_000962.3	RefSeq	repeat_region	3710382	3710409	.	+	.	ID=id349;Note=28 bp inverted repeat at left end of IS6110%2CTGAACCGCCCCGGCATGTCCGGAGACTC;gbkey=repeat_region
NC_000962.3	RefSeq	repeat_region	3711709	3711736	.	-	.	ID=id350;Note=28 bp inverted repeat at right end of IS6110%2CTGAACCGCCCCGGTGAGTCCGGAGACTC;gbkey=repeat_region
NC_000962.3	RefSeq	repeat_region	3743198	3743404	.	+	.	ID=id352;Note=207 bp imperfect direct repeat 1%2C 199%2F207 bp identical to second copy at 3769514..3769720;gbkey=repeat_region
NC_000962.3	RefSeq	repeat_region	3743402	3743510	.	+	.	ID=id353;Note=109 bp imperfect direct repeat 1%2C 95%2F109 bp identical to second copy at 3769754..3769862;gbkey=repeat_region
NC_000962.3	RefSeq	repeat_region	3743508	3743605	.	+	.	ID=id354;Note=98 bp imperfect direct repeat 1%2C 82%2F98 bp identical to the second copy at 3770994..3771091;gbkey=repeat_region
NC_000962.3	RefSeq	repeat_region	3769514	3769720	.	+	.	ID=id357;Note=207 bp imperfect direct repeat 2%2C 199%2F207 bp identical to first copy at 3743198..3743404;gbkey=repeat_region
NC_000962.3	RefSeq	repeat_region	3769754	3769862	.	+	.	ID=id358;Note=109 bp imperfect direct repeat 2%2C 95%2F109 bp identical to first copy at 3743402..3743510;gbkey=repeat_region
NC_000962.3	RefSeq	repeat_region	3770994	3771091	.	+	.	ID=id359;Note=98 bp imperfect direct repeat 2%2C 82%2F98 bp identical to the first copy at 3743508..3743605;gbkey=repeat_region
NC_000962.3	RefSeq	repeat_region	3795058	3795085	.	+	.	ID=id361;Note=28 bp inverted repeat at the left end of IS6110%2CTGAACCGCCCCGGTGAGTCCGGAGACTC;gbkey=repeat_region
NC_000962.3	RefSeq	repeat_region	3796385	3796412	.	-	.	ID=id362;Note=28 bp inverted repeat at the right end of IS6110%2CTGAACCGCCCCGGCATGTCCGGAGACTC;gbkey=repeat_region
NC_000962.3	RefSeq	repeat_region	3799987	3800011	.	+	.	ID=id364;Note=25 bp inverted repeat at the right end of putative IS1560%2C TAATTACTAGGACCTGAAAAAGTCG;gbkey=repeat_region
NC_000962.3	RefSeq	repeat_region	3801530	3801554	.	-	.	ID=id365;Note=25 bp inverted repeat at the right end of putative IS1560%2C TAATTACTAAGACCTGAAAAAGTCG;gbkey=repeat_region
NC_000962.3	RefSeq	repeat_region	3883550	3884921	.	+	.	ID=id369;Note=REP-8%2C len: 1372 nt. REP13E12%2C copies in Mycobacterium tuberculosis cosmids: cY336 from 14471 to 15821 %28approx. 100%25 identity%29%3B cY251 from 11693 to 13109 %28approx. 100%25 identity%29%3B cI65 from 14515 to 15905 %28approx 75%25 identity%29%3B cI125 from 27240 to 28597 %28approx. 65%25 Identity%29%3B cY22G8 from 13352 to 14689 %28approx. 65%25 identity%29%3B and cY9F9 fro…
NC_000962.3	RefSeq	repeat_region	3890779	3890806	.	+	.	ID=id371;Note=28 bp inverted repeat at left end of IS6110 :TGAACCGCCCCGGCATGTCCGGAGACTC;gbkey=repeat_region
NC_000962.3	RefSeq	repeat_region	3892106	3892133	.	-	.	ID=id372;Note=28 bp inverted repeat at right end of IS6110 :TGAACCGCCCCGGTGAGTCCGGAGACTC;gbkey=repeat_region
NC_000962.3	RefSeq	repeat_region	3945098	3945597	.	-	.	ID=id373;Note=500 bp perfect direct repeat 2%3B second copy at 3950830..3951329.;Dbxref=GeneID:888277;gbkey=repeat_region
NC_000962.3	RefSeq	repeat_region	3950830	3951329	.	-	.	ID=id374;Note=500 bp perfect direct repeat 1%3B second copy at 3945098..3945597.;Dbxref=GeneID:888275;gbkey=repeat_region
NC_000962.3	RefSeq	repeat_region	3991568	3991625	.	-	.	ID=id375;Note=58 bp Mycobacterial Interspersed Repetitive Unit%2CClass III.;gbkey=repeat_region
NC_000962.3	RefSeq	repeat_region	4052949	4052966	.	-	.	ID=id377;Note=18 bp direct repeat 2%2C GGGTTTGCGATCGCCACG;gbkey=repeat_region
NC_000962.3	RefSeq	repeat_region	4052971	4052994	.	-	.	ID=id378;Note=%2824 bp%29 part of 111 bp direct repeat unit 6%2CGTGGCGACCCGCTGCACCCGGCTC;gbkey=repeat_region
NC_000962.3	RefSeq	repeat_region	4052995	4053105	.	-	.	ID=id379;Note=111 bp direct repeat unit 5%2CGTGGCGACCCGCTGCACCCGGCTCTGGGGTGATTGCCTGGCTCCTCCTCGGCCCGTTTTGCGGGCCGCATTGTCGCCAGGCGCGGGGTTTGCGATCGCCACGGGGCTGATG;gbkey=repeat_region
NC_000962.3	RefSeq	repeat_region	4053004	4053021	.	-	.	ID=id380;Note=18 bp direct repeat 1%2C GGGTTTGCGATCGCCACG;gbkey=repeat_region
NC_000962.3	RefSeq	repeat_region	4053106	4053216	.	-	.	ID=id381;Note=111 bp direct repeat unit 4%2CGTGGCGACCCGCTGCACCCGGCTCTGGGGTGATTGCCTGGCTCCTCCTCGGCCCGTTTTGCGGGCCGCATTGTCGCCAGGCGCGGGGTTTGCGATCGCCACGGGGCTGATG;gbkey=repeat_region
NC_000962.3	RefSeq	repeat_region	4053217	4053327	.	-	.	ID=id382;Note=111 bp direct repeat unit 3%2CGTGGCGACCCGCTGCACCCGGCTCTGGGGTGATTGCCTGGCTCCTCCTCGGCCCGTTTTGCGGGCCGCATTGTCGCCAGGCGCGGGGTTTGCGATCGCCACGGGGCTGATG;gbkey=repeat_region
NC_000962.3	RefSeq	repeat_region	4053328	4053438	.	-	.	ID=id383;Note=111 bp direct repeat unit 2%2CGTGGCGACCCGCTGCACCCGGCTCTGGGGTGATTGCCTGGCTCCTCCTCGGCCCGTTTTGCGGGCCGCATTGTCGCCAGGCGCGGGGTTTGCGATCGCCACGGGGCTGATG;gbkey=repeat_region
NC_000962.3	RefSeq	repeat_region	4053439	4053549	.	-	.	ID=id384;Note=111 bp direct repeat unit 1%2CGTGGCGACCCGCTGCACCCGGCTCTGGGGTGATTGCCTGGCTCCTCCTCGGCCCGTTTTGCGGGCCGCATTGTCGCCAGGCGCGGGGTTTGCGATCGCCACGGGGCTGATG;gbkey=repeat_region
NC_000962.3	RefSeq	repeat_region	4075615	4075630	.	+	.	ID=id386;Note=16 bp inverted repeat at the left end of putative IS element IS1534%3B GAAAATTGACCAGCTT.;gbkey=repeat_region
NC_000962.3	RefSeq	repeat_region	4077735	4077750	.	-	.	ID=id387;Note=16 bp inverted repeat at the right end of putative IS element IS1534%3B GAAAATTGACCAGCTT.;gbkey=repeat_region
NC_000962.3	RefSeq	repeat_region	4078506	4078518	.	+	.	ID=id389;Note=13 bp inverted repeat at the right end of putative IS element IS1553%3B GAGTTCGTCGGTG.;gbkey=repeat_region
NC_000962.3	RefSeq	repeat_region	4079786	4079798	.	-	.	ID=id390;Note=13 bp inverted repeat at the left end of putative IS element IS1553%3B GAGATCGTCGGTG.;gbkey=repeat_region
NC_000962.3	RefSeq	repeat_region	4134601	4134725	.	+	.	ID=id396;Note=125 bp Mycobacterial Interspersed Repetitive Unit%2CClass III.;gbkey=repeat_region
NC_000962.3	RefSeq	repeat_region	4348721	4348773	.	+	.	ID=id408;Note=53 bp Mycobacterial Interspersed Repetitive Unit%2CClass II;gbkey=repeat_region
NC_000962.3	RefSeq	repeat_region	4348774	4348826	.	+	.	ID=id409;Note=53 bp Mycobacterial Interspersed Repetitive Unit%2CClass II;gbkey=repeat_region
NC_000962.3	RefSeq	repeat_region	4353280	4353330	.	+	.	ID=id410;Note=51 bp imperfect direct repeat 1%2CGAACCGGCCGCATCTAAACCACCCACACCCCCCATGCCCATCGCCGGACCC;Dbxref=GeneID:886206;gbkey=repeat_region
NC_000962.3	RefSeq	repeat_region	4353331	4353381	.	+	.	ID=id411;Note=51 bp imperfect direct repeat 2%2CGAACCGGCCCCACCCAAACCACCCACACCCCCCATGCCCATCGCCGGACCC;Dbxref=GeneID:886206;gbkey=repeat_region
NC_000962.3	RefSeq	repeat_region	4353382	4353432	.	+	.	ID=id412;Note=51 bp imperfect direct repeat 3%2CGAACCGGCCCCACCCAAACCACCCACACCTCCGATGCCCATCGCCGGACCT;Dbxref=GeneID:886206;gbkey=repeat_region
NC_000962.3	RefSeq	CDS	701406	702014	.	+	0	ID=cds620;Name=NP_215119.1;Parent=gene628;Note=Rv0605%2C %28MTCY19H5.17c%29%2C len: 202 aa. Possible resolvase for IS_Y349 element%2C similar to several Mycobacterial hypothetical proteins and weakly similar to Q52563 resolvase from Pseudomonas syringae %28210 aa%29%2C FASTA scores: opt: 99%2C E%28%29: 3.1%2C %2835.7%25 identity in 98 aa overlap%29. Contains PS00397 Site-specific recombinases act…
NC_000962.3	RefSeq	CDS	702016	702759	.	+	0	ID=cds621;Name=NP_215120.1;Parent=gene629;Note=Rv0606%2C %28MTCY19H5.16c%29%2C len: 247 aa. Possible truncated transposase for IS_1536 element%2C highly similar to N-terminus of other transposases from Mycobacterium tuberculosis e.g. YX16_MYCTU%7CQ10809%7CRv2885c%7CMT2953%7CMTCY274.16c putative transposase from Mycobacterium tuberculosis %28460 aa%29%2C FASTA scores: opt: 1368%2C E%28%29: 0%2C %2…
NC_000962.3	RefSeq	CDS	1027104	1027685	.	+	0	ID=cds945;Name=NP_215436.1;Parent=gene964;Note=Rv0921%2C %28MTCY21C12.15%29%2C len: 193 aa. Possible resolvase for IS1535%2C highly similar to many bacterial resolvases e.g. MTCY274.17c%7CYX1C_MYCTU Q10831 from Mycobacterium tuberculosis %28295 aa%29%2C FASTA scores: opt: 537%2C E%28%29: 5.7e-29%2C %2851.8%25 identity in 166 aa overlap%29. Presents an helix turn helix motif.;Dbxref=Genbank:NP_215…
NC_000962.3	RefSeq	CDS	2924817	2925383	.	-	0	ID=cds2659;Name=NP_217110.1;Parent=gene2724;Note=Rv2594c%2C %28MTCY227.07%29%2C len: 188 aa. Probable ruvC%2CHolliday junction resolvase %28see citations below%29%2Cequivalent to P40834%7CRUVC_MYCLE%7CML0481%7CB1177_C3_226 crossover junction endodeoxyribonuclease from Mycobacterium leprae %28188 aa%29%2C FASTA scores: opt: 984%2C E%28%29: 2.3e-55%2C%2881.0%25 identity in 184 aa overlap%29. Also h…
NC_000962.3	RefSeq	CDS	2971659	2972027	.	+	0	ID=cds2714;Name=NP_217163.1;Parent=gene2783;Note=Rv2647%2C %28MTCY441.17%29%2C len: 122 aa %28questionable ORF%29. Hypothetical protein%2C probably corresponds to conserved DNA sequence also found in MTCY336.29c and Rv1574%7CMTCY336.30c%7CO06616 hypothetical 11.4 KDA protein from Mycobacterium tuberculosis %28103 aa%29%2C FASTA scores: opt: 170%2C E%28%29: 0.0002%2C %2869.05%25 identity in 42 aa …
NC_000962.3	RefSeq	CDS	3101581	3102162	.	-	0	ID=cds2860;Name=NP_217308.1;Parent=gene2929;Note=Rv2792c%2C %28MTV002.57c%29%2C len: 193 aa. Possible IS1602 resolvase%2C highly similar to many from Mycobacterium tuberculosis e.g. O07773%7CRv0605%7CMTCY19H5.17c possible resolvase %28202 aa%29%2C FASTA scores: opt: 1040%2C E%28%29: 1.9e-62%2C%2885.05%25 identity in 194 aa overlap%29. Contains PS00397 Site-specific recombinases active site and po…
NC_000962.3	RefSeq	CDS	3195545	3196432	.	-	0	ID=cds2957;Name=NP_217402.1;Parent=gene3026;Note=Rv2886c%2C %28MTCY274.17c%29%2C len: 295 aa. Probable resolvase for IS1539. Contains PS00213 Lipocalin signature.;Dbxref=Genbank:NP_217402.1,GeneID:887424;gbkey=CDS;product=Probable resolvase;protein_id=NP_217402.1;transl_table=11
NC_000962.3	RefSeq	CDS	3335164	3335748	.	-	0	ID=cds3053;Name=NP_217495.1;Parent=gene3122;Note=Rv2979c%2C %28MTCY349.08%29%2C len: 194 aa. Probable resolvase for IS1538%2C with low level matches to transposon resolvases%3B highly similar from aa 101 to YX1C_MYCTU%7CQ10831 from Mycobacterium tuberculosis %28295 aa%29%2C FASTA scores: opt: 809%2C E%28%29: 0%2C %2869.1%25 identity in 194 aa overlap%29. Contains PS00397 Site-specific recombinase…
NC_000962.3	RefSeq	CDS	4302786	4303397	.	-	0	ID=cds3921;Name=NP_218345.1;Parent=gene4012;Note=Rv3828c%2C %28MTCY409.02%29%2C len: 203 aa. Possible resolvase within IS1537 element%2C similar to others e.g. Q97X40%7CSSO1915 first ORF in transposon ISC1913 from Sulfolobus solfataricus %28213 aa%29%2C FASTA scores: opt: 275%2CE%28%29: 1.6e-11%2C %2830.6%25 identity in 196 aa overlap%29%3B Q9V1M0%7CPAB2076 resolvase related protein from Pyrococc…
NC_000962.3	RefSeq	rRNA	1471846	1473382	.	+	.	ID=rna29;Parent=gene1379;Note=rrs%2C 16s rRNA gene %28alternate gene name: rrnS%29.;Dbxref=GeneID:2700429;gbkey=rRNA;product=Ribosomal RNA 16S
NC_000962.3	RefSeq	rRNA	1473658	1476795	.	+	.	ID=rna30;Parent=gene1380;Note=rrl%2C 23S rRNA gene %28approximate coordinates%29.;Dbxref=GeneID:2700466;gbkey=rRNA;product=Ribosomal RNA 23S
NC_000962.3	RefSeq	rRNA	1476899	1477013	.	+	.	ID=rna31;Parent=gene1381;Note=rrf%2C 5S rRNA gene. Identical to Em_ba:MT5SRR%2C D10035 M.tuberculosis 5S rRNA%2C len: 116.;Dbxref=GeneID:2700459;gbkey=rRNA;product=Ribosomal RNA 5S
NC_000962.3	RefSeq	tRNA	10887	10960	.	+	.	ID=rna0;Note=ileT%2C tRNA-Ile%2C anticodon gat%2C length %3D 74;Dbxref=GeneID:2700464;anticodon=%28pos:10921..10923%29;codons=33;gbkey=tRNA;product=tRNA-Ile
NC_000962.3	RefSeq	tRNA	11112	11184	.	+	.	ID=rna1;Note=alaT%2C tRNA-Ala%2C anticodon tgc%2C length %3D 73;Dbxref=GeneID:2700469;anticodon=%28pos:11145..11147%29;codons=54;gbkey=tRNA;product=tRNA-Ala
NC_000962.3	RefSeq	tRNA	25644	25726	.	+	.	ID=rna2;Note=leuT%2C tRNA-Leu%2C anticodon cag%2C length %3D 83;Dbxref=GeneID:2700444;anticodon=%28pos:25677..25679%29;codons=19;gbkey=tRNA;product=tRNA-Leu
NC_000962.3	RefSeq	tRNA	386204	386274	.	-	.	ID=rna4;Note=glyU%2C tRNA-Gly%2C anticodon ccc%2C length %3D 71;Dbxref=GeneID:2700441;anticodon=%28pos:complement%28386240..386242%29%29;codons=63;gbkey=tRNA;product=tRNA-Gly
NC_000962.3	RefSeq	tRNA	658109	658189	.	+	.	ID=rna6;Note=tyrT%2C tRNA-Tyr%2C anticodon gta%2C length %3D 81;Dbxref=GeneID:2700426;anticodon=%28pos:658143..658145%29;codons=9;gbkey=tRNA;product=tRNA-Tyr
NC_000962.3	RefSeq	tRNA	731494	731566	.	+	.	ID=rna8;Note=thrT%2C tRNA-Thr%2C anticodon ggt%2C length %3D 73;Dbxref=GeneID:2700463;anticodon=%28pos:731527..731529%29;codons=37;gbkey=tRNA;product=tRNA-Thr
NC_000962.3	RefSeq	tRNA	731603	731676	.	+	.	ID=rna9;Note=metT%2C tRNA-Met%2C anticodon cat%2C length %3D 74;Dbxref=GeneID:2700431;anticodon=%28pos:731637..731639%29;codons=35;gbkey=tRNA;product=tRNA-Met
NC_000962.3	RefSeq	tRNA	733524	733596	.	+	.	ID=rna10;Note=trpT%2C tRNA-Trp%2C anticodon cca%2C length %3D 73;Dbxref=GeneID:2700453;anticodon=%28pos:733557..733559%29;codons=15;gbkey=tRNA;product=tRNA-Trp
NC_000962.3	RefSeq	tRNA	850642	850713	.	-	.	ID=rna11;Note=thrV%2C tRNA-Thr%2C anticodon tgt%2C length %3D 72;Dbxref=GeneID:2700448;anticodon=%28pos:complement%28850679..850681%29%29;codons=38;gbkey=tRNA;product=tRNA-Thr
NC_000962.3	RefSeq	tRNA	923803	923875	.	-	.	ID=rna13;Note=lysT%2C tRNA-Lys%2C anticodon ttt%2C length %3D 73;Dbxref=GeneID:2700435;anticodon=%28pos:complement%28923840..923842%29%29;codons=42;gbkey=tRNA;product=tRNA-Lys
NC_000962.3	RefSeq	tRNA	923999	924072	.	+	.	ID=rna14;Note=gluT%2C tRNA-Glu%2C anticodon ttc%2C length %3D 74;Dbxref=GeneID:2700445;anticodon=%28pos:924034..924036%29;codons=58;gbkey=tRNA;product=tRNA-Glu
NC_000962.3	RefSeq	tRNA	924110	924183	.	+	.	ID=rna15;Note=aspT%2C tRNA-Asp%2C anticodon gtc%2C length %3D 74;Dbxref=GeneID:2700454;anticodon=%28pos:924144..924146%29;codons=57;gbkey=tRNA;product=tRNA-Asp
NC_000962.3	RefSeq	tRNA	924213	924286	.	+	.	ID=rna16;Note=pheU%2C tRNA-Phe%2C anticodon gaa%2C length %3D 74;Dbxref=GeneID:2700446;anticodon=%28pos:924247..924249%29;codons=1;gbkey=tRNA;product=tRNA-Phe
NC_000962.3	RefSeq	tRNA	1025321	1025393	.	-	.	ID=rna17;Note=argT%2C tRNA-Arg%2C anticodon cct%2C length %3D 73;Dbxref=GeneID:2700422;anticodon=%28pos:complement%281025358..1025360%29%29;codons=47;gbkey=tRNA;product=tRNA-Arg
NC_000962.3	RefSeq	tRNA	1113511	1113583	.	+	.	ID=rna18;Note=alaV%2C tRNA-Ala%2C anticodon cgc%2C length %3D 73;Dbxref=GeneID:2700430;anticodon=%28pos:1113544..1113546%29;codons=55;gbkey=tRNA;product=tRNA-Ala
NC_000962.3	RefSeq	tRNA	1138076	1138147	.	-	.	ID=rna19;Note=glnT%2C tRNA-Gln%2C anticodon ttg%2C length %3D 72;Dbxref=GeneID:2700462;anticodon=%28pos:complement%281138112..1138114%29%29;codons=26;gbkey=tRNA;product=tRNA-Gln
NC_000962.3	RefSeq	tRNA	1177396	1177469	.	+	.	ID=rna21;Note=leuX%2C tRNA-Leu%2C anticodon taa%2C length %3D 74. This region is a possible MT-complex-specific genomic island %28See Becq et al.%2C 2007%29.;Dbxref=GeneID:2700427;anticodon=%28pos:1177430..1177432%29;codons=2;gbkey=tRNA;product=tRNA-Leu
NC_000962.3	RefSeq	tRNA	1446193	1446265	.	-	.	ID=rna27;Note=argV%2C tRNA-Arg%2C anticodon ccg%2C length %3D 73;Dbxref=GeneID:2700468;anticodon=%28pos:complement%281446230..1446232%29%29;codons=31;gbkey=tRNA;product=tRNA-Arg
NC_000962.3	RefSeq	tRNA	1512728	1512811	.	+	.	ID=rna32;Note=leuW%2C tRNA-Leu%2C anticodon tag%2C length %3D 84;Dbxref=GeneID:2700424;anticodon=%28pos:1512762..1512764%29;codons=18;gbkey=tRNA;product=tRNA-Leu
NC_000962.3	RefSeq	tRNA	1828015	1828088	.	-	.	ID=rna35;Note=leuV%2C tRNA-Leu%2C anticodon caa%2C length %3D 74;Dbxref=GeneID:2700456;anticodon=%28pos:complement%281828052..1828054%29%29;codons=3;gbkey=tRNA;product=tRNA-Leu
NC_000962.3	RefSeq	tRNA	1946613	1946686	.	+	.	ID=rna37;Note=proT%2C tRNA-Pro%2C anticodon ggg%2C length %3D 74;Dbxref=GeneID:2700455;anticodon=%28pos:1946647..1946649%29;codons=21;gbkey=tRNA;product=tRNA-Pro
NC_000962.3	RefSeq	tRNA	2401987	2402072	.	+	.	ID=rna42;Note=leuU%2C tRNA-Leu%2C anticodon gag%2C length %3D 86;Dbxref=GeneID:2700467;anticodon=%28pos:2402020..2402022%29;codons=17;gbkey=tRNA;product=tRNA-Leu
NC_000962.3	RefSeq	tRNA	2510598	2510669	.	-	.	ID=rna45;Note=valV%2C tRNA-Val%2C anticodon tac%2C length %3D 72;Dbxref=GeneID:2700452;anticodon=%28pos:complement%282510635..2510637%29%29;codons=50;gbkey=tRNA;product=tRNA-Val
NC_000962.3	RefSeq	tRNA	2581764	2581837	.	-	.	ID=rna47;Note=metV%2C tRNA-Met%2C anticodon cat%2C length %3D 74. This region is a possible MT-complex-specific genomic island %28See Becq et al.%2C 2007%29.;Dbxref=GeneID:2700432;anticodon=%28pos:complement%282581801..2581803%29%29;codons=35;gbkey=tRNA;product=tRNA-Met
NC_000962.3	RefSeq	tRNA	2619407	2619479	.	-	.	ID=rna48;Note=asnT%2C tRNA-Asn%2C anticodon gtt%2C length %3D 73;Dbxref=GeneID:2700449;anticodon=%28pos:complement%282619444..2619446%29%29;codons=41;gbkey=tRNA;product=tRNA-Asn
NC_000962.3	RefSeq	tRNA	2765331	2765404	.	-	.	ID=rna50;Note=proU%2C tRNA-Pro%3B anticodon tgg%2C length %3D 74;Dbxref=GeneID:2700470;anticodon=%28pos:complement%282765368..2765370%29%29;codons=22;gbkey=tRNA;product=tRNA-Pro
NC_000962.3	RefSeq	tRNA	2765541	2765611	.	+	.	ID=rna51;Note=glyV%2C tRNA-Gly%3B anticodon tcc%2C length %3D 71;Dbxref=GeneID:2700450;anticodon=%28pos:2765573..2765575%29;codons=62;gbkey=tRNA;product=tRNA-Gly
NC_000962.3	RefSeq	tRNA	2794176	2794249	.	+	.	ID=rna52;Note=argW%2C tRNA-Arg%3B anticodon tct%2C length %3D 74;Dbxref=GeneID:2700423;anticodon=%28pos:2794210..2794212%29;codons=46;gbkey=tRNA;product=tRNA-Arg
NC_000962.3	RefSeq	tRNA	2827854	2827926	.	+	.	ID=rna53;Note=hisT%2C tRNA-His%2C anticodon gtg%2C length %3D 73;Dbxref=GeneID:2700451;anticodon=%28pos:2827887..2827889%29;codons=25;gbkey=tRNA;product=tRNA-His
NC_000962.3	RefSeq	tRNA	2835494	2835566	.	+	.	ID=rna54;Note=lysU%2C tRNA-Lys%2C anticodon ctt%2C length %3D 73;Dbxref=GeneID:2700436;anticodon=%28pos:2835527..2835529%29;codons=43;gbkey=tRNA;product=tRNA-Lys
NC_000962.3	RefSeq	tRNA	2969497	2969568	.	-	.	ID=rna57;Note=valT%2C tRNA-Val%2C anticodon cac%2C length %3D 72;Dbxref=GeneID:2700447;anticodon=%28pos:complement%282969534..2969536%29%29;codons=51;gbkey=tRNA;product=tRNA-Val
NC_000962.3	RefSeq	tRNA	2969753	2969825	.	+	.	ID=rna58;Note=glyT%2C tRNA-Gly%2C anticodon gcc%2C length %3D 73;Dbxref=GeneID:2700439;anticodon=%28pos:2969786..2969788%29;codons=61;gbkey=tRNA;product=tRNA-Gly
NC_000962.3	RefSeq	tRNA	2969855	2969925	.	+	.	ID=rna59;Note=cysU%2C tRNA-Cys%2C anticodon gca%2C length %3D 71;Dbxref=GeneID:2700440;anticodon=%28pos:2969887..2969889%29;codons=13;gbkey=tRNA;product=tRNA-Cys
NC_000962.3	RefSeq	tRNA	2969942	2970013	.	+	.	ID=rna60;Note=valU%2C tRNA-Val%2C anticodon gac%2C length %3D 72;Dbxref=GeneID:2700437;anticodon=%28pos:2969974..2969976%29;codons=49;gbkey=tRNA;product=tRNA-Val
NC_000962.3	RefSeq	tRNA	3348547	3348619	.	-	.	ID=rna61;Note=gluU%2C tRNA-Glu%3B anticodon ctc%2C length %3D 73;Dbxref=GeneID:2700433;anticodon=%28pos:complement%283348583..3348585%29%29;codons=59;gbkey=tRNA;product=tRNA-Glu
NC_000962.3	RefSeq	tRNA	3348659	3348730	.	-	.	ID=rna62;Note=glnU%2C tRNA-Gln%3B anticodon ctg%2C length %3D 72;Dbxref=GeneID:2700442;anticodon=%28pos:complement%283348695..3348697%29%29;codons=27;gbkey=tRNA;product=tRNA-Gln
NC_000962.3	RefSeq	tRNA	3431840	3431912	.	-	.	ID=rna63;Note=alaU%2C tRNA-Ala%2C anticodon ggc%2C length %3D 73;Dbxref=GeneID:2700438;anticodon=%28pos:complement%283431877..3431879%29%29;codons=53;gbkey=tRNA;product=tRNA-Ala
NC_000962.3	RefSeq	tRNA	3559370	3559443	.	-	.	ID=rna65;Note=metU%2C tRNA-fMet%2C anticodon cat%2C length %3D 74. Described in EM_BA: MTMETA Y08623 M.tuberculosis as metA gene. Name changed to metU as metA encodes homoserine transsuccinylase. This region is a possible MT-complex-specific genomic island %28See Becq et al.%2C2007%29.;Dbxref=GeneID:2700465;anticodon=%28pos:complement%283559407..3559409%29%29;codons=35;gbkey=tRNA;product=tRNA-Met
NC_000962.3	RefSeq	tRNA	4081365	4081437	.	-	.	ID=rna67;Note=thrU%2C tRNA-Thr%2C anticodon cgt%2C length %3D 73;Dbxref=GeneID:2700461;anticodon=%28pos:complement%284081402..4081404%29%29;codons=39;gbkey=tRNA;product=tRNA-Thr
NC_000962.3	RefSeq	tRNA	4126541	4126614	.	+	.	ID=rna71;Note=proY%2C tRNA-Pro%2C anticodon cgg%2C length %3D 74;Dbxref=GeneID:2700460;anticodon=%28pos:4126575..4126577%29;codons=23;gbkey=tRNA;product=tRNA-Pro
NC_000962.3	RefSeq	tRNA	4168345	4168430	.	+	.	ID=rna73;Note=serV%2C tRNA-Ser%2C anticodon gga%2C length %3D 86;Dbxref=GeneID:2700443;anticodon=%28pos:4168379..4168381%29;codons=5;gbkey=tRNA;product=tRNA-Ser
NC_000962.3	RefSeq	tRNA	4199131	4199217	.	-	.	ID=rna74;Note=serX%2C tRNA-Ser%2C anticodon cga%2C length %3D 87. This region is a possible MT-complex-specific genomic island %28See Becq et al.%2C 2007%29.;Dbxref=GeneID:2700471;anticodon=%28pos:complement%284199181..4199183%29%29;codons=7;gbkey=tRNA;product=tRNA-Ser
NC_000962.3	RefSeq	tRNA	4216865	4216937	.	-	.	ID=rna75;Note=argU%2C tRNA-Arg%2C anticodon acg%2C length %3D 73;Dbxref=GeneID:2700457;anticodon=%28pos:complement%284216902..4216904%29%29;codons=28;gbkey=tRNA;product=tRNA-Arg
NC_000962.3	RefSeq	tRNA	4216968	4217056	.	-	.	ID=rna76;Note=serT%2C tRNA-Ser%2C anticodon gct%2C length %3D 89;Dbxref=GeneID:2700421;anticodon=%28pos:complement%284217020..4217022%29%29;codons=45;gbkey=tRNA;product=tRNA-Ser
NC_000962.3	RefSeq	tRNA	4222581	4222667	.	-	.	ID=rna77;Note=serU%2C tRNA-Ser%2C anticodon tga%2C length %3D 87;Dbxref=GeneID:2700428;anticodon=%28pos:complement%284222631..4222633%29%29;codons=6;gbkey=tRNA;product=tRNA-Ser
NC_000962.3	ClonalFrameML	imported_region	771287	771292	.	+	.
NC_000962.3	ClonalFrameML	imported_region	4199040	4199085	.	+	.
NC_000962.3	ClonalFrameML	imported_region	4173071	4173075	.	+	.
NC_000962.3	ClonalFrameML	imported_region	1815556	1815562	.	+	.
NC_000962.3	ClonalFrameML	imported_region	2824216	2824219	.	+	.
NC_000962.3	ClonalFrameML	imported_region	2926175	2926181	.	+	.
NC_000962.3	ClonalFrameML	imported_region	1639513	1639520	.	+	.
NC_000962.3	ClonalFrameML	imported_region	2294876	2294903	.	+	.
