# Supplementary material for: A seventeenth-century Mycobacterium tuberculosis genome supports a Neolithic emergence of the Mycobacterium tuberculosis complex
Source: Genome Biol. 2020 Aug 10;21:201. doi: 10.1186/s13059-020-02112-1 (PMC7418204; doi:10.1186/s13059-020-02112-1)
Supplement: Supplementary file 9 — Additional file 9: Table S8. SnpEff annotation for derived alleles in LUND1. [file 13059_2020_2112_MOESM9_ESM.xlsx]

## Sheet: Supplementary Table
#snpEff annotation for derived alleles in LUND1 compared to L4 dataset in reference to the TB_ancestor genome, with addition of gene description column.
POS	LUND1	#CHROM	ID	REF	ALT	QUAL	FILTER	ALLELE	ANNOTATION	ANNOTATION_IMPACT	GENE_NAME	GENE_DESCRIP	GENE_ID	FEATURE_TYPE	FEATURE_ID	TRANSCRIPT_BIOTYPE	HGVS.c	HGVS.p	cDNA.pos/cDNA.length	CDS.pos/CDS.length	AA.pos/AA/length	DISTANCE	ERRORS/WARNING/INFO
258	G	NC_000962.3	.	C	G	7160.77	.	ANN=G	synonymous_variant	LOW	dnaA	chromosomal replication initiator protein DnaA [Mycobacterium tuberculosis H37Rv]	gene0	transcript	TRANSCRIPT_gene0	protein_coding	c.258C>G	p.Leu86Leu	258/1524	258/1524	86/507
4428	G	NC_000962.3	.	T	G	4836.77	.	ANN=G	synonymous_variant	LOW	recF	DNA replication/repair protein RecF [Mycobacterium tuberculosis H37Rv]	gene2	transcript	TRANSCRIPT_gene2	protein_coding	c.1149T>G	p.Val383Val	1149/1158	1149/1158	383/385		WARNING_TRANSCRIPT_NO_START_CODON															6
								G	upstream_gene_variant	MODIFIER	Rv0004	hypothetical protein	gene3	transcript	TRANSCRIPT_gene3	protein_coding	c.-6T>G
4429	A	NC_000962.3	.	C	A	5047.77	.	ANN=A	missense_variant	MODERATE	recF	DNA replication/repair protein RecF [Mycobacterium tuberculosis H37Rv]	gene2	transcript	TRANSCRIPT_gene2	protein_coding	c.1150C>A	p.Leu384Met	1150/1158	1150/1158	384/385		WARNING_TRANSCRIPT_NO_START_CODON															5
								A	upstream_gene_variant	MODIFIER	Rv0004	hypothetical protein	gene3	transcript	TRANSCRIPT_gene3	protein_coding	c.-5C>A
49002	C	NC_000962.3	.	A	C	6087.77	.	ANN=C	missense_variant	MODERATE	Rv0044c	oxidoreductase	gene45	transcript	TRANSCRIPT_gene45	protein_coding	c.26T>G	p.Leu9Arg	26/795	26/795	9/264
								C	downstream_gene_variant	MODIFIER	Rv0045c	hydrolase	gene46	transcript	TRANSCRIPT_gene46	protein_coding	c.*41T>G					41	WARNING_TRANSCRIPT_NO_START_CODON
65365	G	NC_000962.3	.	A	G	9005.77	.	ANN=G	upstream_gene_variant	MODIFIER	Rv0061c	hypothetical protein	gene62	transcript	TRANSCRIPT_gene62	protein_coding	c.-15T>C					15
								G	intergenic_region	MODIFIER	Rv0061c-celA1	hypothetical protein-cellulase CelA	gene62-gene63	intergenic_region	gene62-gene63		n.65365A>G
76885	A	NC_000962.3	.	G	A	7012.77	.	ANN=A	synonymous_variant	LOW	sdaA	L-serine dehydratase	gene72	transcript	TRANSCRIPT_gene72	protein_coding	c.738C>T	p.Asp246Asp	738/1386	738/1386	246/461
94542	T	NC_000962.3	.	C	T	3793.77	.	ANN=T	synonymous_variant	LOW	hycQ	hydrogenase HycQ	gene91	transcript	TRANSCRIPT_gene91	protein_coding	c.592C>T	p.Leu198Leu	592/1467	592/1467	198/488
97938	G	NC_000962.3	.	C	G	2728.77	.	ANN=G	missense_variant	MODERATE	Rv0089	methyltransferase	gene94	transcript	TRANSCRIPT_gene94	protein_coding	c.181C>G	p.Gln61Glu	181/594	181/594	61/197		WARNING_TRANSCRIPT_NO_START_CODON
117709	T	NC_000962.3	.	C	T	4950.77	.	ANN=T	upstream_gene_variant	MODIFIER	Rv0102	integral membrane protein	gene107	transcript	TRANSCRIPT_gene107	protein_coding	c.-5C>T					5
								T	intergenic_region	MODIFIER	nrp-Rv0102	peptide synthetase Nrp-integral membrane protein	gene106-gene107	intergenic_region	gene106-gene107		n.117709C>T
138793	A	NC_000962.3	.	G	A	3741.77	.	ANN=A	missense_variant	MODERATE	hddA	D-alpha-D-heptose-7-phosphate kinase HddA	gene120	transcript	TRANSCRIPT_gene120	protein_coding	c.281G>A	p.Gly94Asp	281/1161	281/1161	94/386
163355	T	NC_000962.3	.	G	T	5929.77	.	ANN=T	upstream_gene_variant	MODIFIER	cyp138	cytochrome P450 Cyp138	gene142	transcript	TRANSCRIPT_gene142	protein_coding	c.-11G>T					11
								T	intergenic_region	MODIFIER	Rv0135c-cyp138	transcriptional regulator-cytochrome P450 Cyp138	gene141-gene142	intergenic_region	gene141-gene142		n.163355G>T
173208	G	NC_000962.3	.	A	G	6131.77	.	ANN=G	upstream_gene_variant	MODIFIER	Rv0147	(NAD+) dependent	gene153	transcript	TRANSCRIPT_gene153	protein_coding	c.-30A>G					30
								G	downstream_gene_variant	MODIFIER	Rv0146	S-adenosylmethionine-dependent methyltransferase	gene152	transcript	TRANSCRIPT_gene152	protein_coding	c.*65A>G					65
								G	intergenic_region	MODIFIER	Rv0146-Rv0147	S-adenosylmethionine-dependent methyltransferase-(NAD+) dependent	gene152-gene153	intergenic_region	gene152-gene153		n.173208A>G
201029	C	NC_000962.3	.	T	C	8717.77	.	ANN=C	missense_variant	MODERATE	mce1C	Mce family protein Mce1C	gene178	transcript	TRANSCRIPT_gene178	protein_coding	c.98T>C	p.Val33Ala	98/1548	98/1548	33/515
								C	downstream_gene_variant	MODIFIER	mce1B	Mce family protein Mce1B	gene177	transcript	TRANSCRIPT_gene177	protein_coding	c.*94T>C					94
202026	T	NC_000962.3	.	G	T	2011.77	.	ANN=T	synonymous_variant	LOW	mce1C	Mce family protein Mce1C	gene178	transcript	TRANSCRIPT_gene178	protein_coding	c.1095G>T	p.Val365Val	1095/1548	1095/1548	365/515
236248	G	NC_000962.3	.	A	G	1406.77	.	ANN=G	missense_variant	MODERATE	zmp1	zinc metalloprotease	gene206	transcript	TRANSCRIPT_gene206	protein_coding	c.260T>C	p.Phe87Ser	260/1992	260/1992	87/663		WARNING_TRANSCRIPT_NO_START_CODON
357713	C	NC_000962.3	.	G	C	2851.77	.	ANN=C	missense_variant	MODERATE	Rv0293c	hypothetical protein	gene304	transcript	TRANSCRIPT_gene304	protein_coding	c.352C>G	p.Pro118Ala	352/1203	352/1203	118/400
477909	A	NC_000962.3	.	G	A	7122.77	.	ANN=A	synonymous_variant	LOW	lpqK	lipoprotein LpqK	gene411	transcript	TRANSCRIPT_gene411	protein_coding	c.648C>T	p.Val216Val	648/1230	648/1230	216/409
520580	T	NC_000962.3	.	C	T	7491.77	.	ANN=T	missense_variant	MODERATE	Rv0433	carboxylate-amine ligase	gene445	transcript	TRANSCRIPT_gene445	protein_coding	c.257C>T	p.Ala86Val	257/1131	257/1131	86/376
530558	C	NC_000962.3	.	T	C	4328.77	.	ANN=C	missense_variant	MODERATE	Rv0441c	hypothetical protein	gene453	transcript	TRANSCRIPT_gene453	protein_coding	c.167A>G	p.Asp56Gly	167/429	167/429	56/142		WARNING_TRANSCRIPT_NO_START_CODON
536548	T	NC_000962.3	.	C	T	8752.77	.	ANN=T	missense_variant	MODERATE	Rv0448c	hypothetical protein	gene460	transcript	TRANSCRIPT_gene460	protein_coding	c.622G>A	p.Gly208Arg	622/666	622/666	208/221		WARNING_TRANSCRIPT_NO_START_CODON
								T	upstream_gene_variant	MODIFIER	ufaA1	cyclopropane-fatty-acyl-phospholipid synthase UfaA	gene459	transcript	TRANSCRIPT_gene459	protein_coding	c.-41G>A					41
541469	C	NC_000962.3	.	T	C	5826.77	.	ANN=C	missense_variant	MODERATE	mmpL4	transmembrane transport protein MmpL4	gene462	transcript	TRANSCRIPT_gene462	protein_coding	c.23A>G	p.Asp8Gly	23/2904	23/2904	8/967		WARNING_TRANSCRIPT_NO_START_CODON
								C	downstream_gene_variant	MODIFIER	mmpS4	membrane protein MmpS4	gene463	transcript	TRANSCRIPT_gene463	protein_coding	c.*19A>G					19	WARNING_TRANSCRIPT_NO_START_CODON
555731	A	NC_000962.3	.	T	A	5245.77	.	ANN=A	synonymous_variant	LOW	Rv0465c	HTH-type transcriptional regulator	gene478	transcript	TRANSCRIPT_gene478	protein_coding	c.576A>T	p.Val192Val	576/1425	576/1425	192/474		WARNING_TRANSCRIPT_NO_START_CODON
615120	A	NC_000962.3	.	G	A	2851.77	.	ANN=A	missense_variant	MODERATE	hemL	glutamate-1-semialdehyde 2,1-aminomutase	gene538	transcript	TRANSCRIPT_gene538	protein_coding	c.286G>A	p.Gly96Ser	286/1389	286/1389	96/462
681927	A	NC_000962.3	.	G	A	6535.77	.	ANN=A	synonymous_variant	LOW	Rv0585c	integral membrane protein	gene601	transcript	TRANSCRIPT_gene601	protein_coding	c.2346C>T	p.Gly782Gly	2346/2388	2346/2388	782/795
								A	downstream_gene_variant	MODIFIER	Rv0584	glycosidase	gene600	transcript	TRANSCRIPT_gene600	protein_coding	c.*65G>A					65
706588	G	NC_000962.3	.	A	G	2651.77	.	ANN=G	missense_variant	MODERATE	Rv0612	hypothetical protein	gene628	transcript	TRANSCRIPT_gene628	protein_coding	c.265A>G	p.Ile89Val	265/606	265/606	89/201		WARNING_TRANSCRIPT_NO_START_CODON
743826	T	NC_000962.3	.	C	T	3412.77	.	ANN=T	missense_variant	MODERATE	Rv0648	alpha-mannosidase	gene668	transcript	TRANSCRIPT_gene668	protein_coding	c.1108C>T	p.Pro370Ser	1108/3648	1108/3648	370/1215		WARNING_TRANSCRIPT_NO_START_CODON
775135	A	NC_000962.3	.	G	A	3608.77	.	ANN=A	missense_variant	MODERATE	echA5	enoyl-CoA hydratase EchA5	gene695	transcript	TRANSCRIPT_gene695	protein_coding	c.353G>A	p.Arg118Gln	353/792	353/792	118/263
784387	G	NC_000962.3	.	C	G	4287.77	.	ANN=G	missense_variant	MODERATE	fusA1	elongation factor G	gene704	transcript	TRANSCRIPT_gene704	protein_coding	c.1903C>G	p.Arg635Gly	1903/2106	1903/2106	635/701		WARNING_TRANSCRIPT_NO_START_CODON
825156	T	NC_000962.3	.	C	T	5521.77	.	ANN=T	synonymous_variant	LOW	secY	preprotein translocase SecY	gene753	transcript	TRANSCRIPT_gene753	protein_coding	c.357C>T	p.Thr119Thr	357/1326	357/1326	119/441		WARNING_TRANSCRIPT_NO_START_CODON
896465	C	NC_000962.3	.	A	C	6011.77	.	ANN=C	missense_variant	MODERATE	purL	phosphoribosylformylglycinamidine synthase 2	gene822	transcript	TRANSCRIPT_gene822	protein_coding	c.646A>C	p.Ile216Leu	646/2265	646/2265	216/754		WARNING_TRANSCRIPT_NO_START_CODON
904534	G	NC_000962.3	.	A	G	2718.77	.	ANN=G	synonymous_variant	LOW	purM	phosphoribosylformylglycinamidine cyclo-ligase PurM	gene828	transcript	TRANSCRIPT_gene828	protein_coding	c.810A>G	p.Gln270Gln	810/1095	810/1095	270/364
1008099	T	NC_000962.3	.	C	T	3768.77	.	ANN=T	missense_variant	MODERATE	accD3	acetyl-CoAcarboxylase carboxyl transferase subunit beta	gene926	transcript	TRANSCRIPT_gene926	protein_coding	c.82G>A	p.Ala28Thr	82/1488	82/1488	28/495		WARNING_TRANSCRIPT_NO_START_CODON
1016711	C	NC_000962.3	.	G	C	5131.77	.	ANN=C	downstream_gene_variant	MODIFIER	Rv0912	transmembrane protein	gene934	transcript	TRANSCRIPT_gene934	protein_coding	c.*26G>C					26
								C	intergenic_region	MODIFIER	Rv0912-Rv0913c	transmembrane protein-dioxygenase	gene934-gene935	intergenic_region	gene934-gene935		n.1016711G>C
1155053	A	NC_000962.3	.	G	A	5207.77	.	ANN=A	missense_variant	MODERATE	kdpB	potassium-transporting ATPase subunit B	gene1059	transcript	TRANSCRIPT_gene1059	protein_coding	c.1330G>A	p.Gly444Ser	1330/2130	1330/2130	444/709		WARNING_TRANSCRIPT_NO_START_CODON
1178657	G	NC_000962.3	.	A	G	4887.77	.	ANN=G	intergenic_region	MODIFIER	Rv1056-Rv1057	hypothetical protein	gene1079-gene1080	intergenic_region	gene1079-gene1080		n.1178657A>G
1183766	G	NC_000962.3	.	C	G	2324.77	.	ANN=G	missense_variant	MODERATE	Rv1060	hypothetical protein	gene1083	transcript	TRANSCRIPT_gene1083	protein_coding	c.259C>G	p.Leu87Val	259/474	259/474	87/157
1291349	T	NC_000962.3	.	C	T	6366.77	.	ANN=T	synonymous_variant	LOW	narH	nitrate reductase subunit beta	gene1185	transcript	TRANSCRIPT_gene1185	protein_coding	c.285C>T	p.Pro95Pro	285/1677	285/1677	95/558
1392450	T	NC_000962.3	.	C	T	9688.77	.	ANN=T	synonymous_variant	LOW	Rv1248c	multifunctional 2-oxoglutarate dehydrogenase E1 component /2-oxoglutarate dehydrogenase dihydrolipoyllysine-residue succinyltransferase	gene1272	transcript	TRANSCRIPT_gene1272	protein_coding	c.603G>A	p.Ala201Ala	603/3696	603/3696	201/1231		WARNING_TRANSCRIPT_NO_START_CODON
1413111	T	NC_000962.3	.	C	T	4452.77	.	ANN=T	downstream_gene_variant	MODIFIER	Rv1264	adenylyl cyclase	gene1288	transcript	TRANSCRIPT_gene1288	protein_coding	c.*24C>T					24	WARNING_TRANSCRIPT_NO_START_CODON
								T	non_coding_exon_variant	MODIFIER	mcr11	putative small regulatory RNA	gene1289	transcript	rna22	lincRNA	n.114G>A
1452516	T	NC_000962.3	.	C	T	7407.77	.	ANN=T	synonymous_variant	LOW	thrB	homoserine kinase	gene1323	transcript	TRANSCRIPT_gene1323	protein_coding	c.520C>T	p.Leu174Leu	520/951	520/951	174/316
1493387	A	NC_000962.3	.	G	A	7226.77	.	ANN=A	synonymous_variant	LOW	glgE	alpha-1,4-glucan:maltose-1-phosphate maltosyltransferase	gene1359	transcript	TRANSCRIPT_gene1359	protein_coding	c.1039C>T	p.Leu347Leu	1039/2106	1039/2106	347/701		WARNING_TRANSCRIPT_NO_START_CODON
1501752	T	NC_000962.3	.	C	T	4172.77	.	ANN=T	missense_variant	MODERATE	Rv1333	hydrolase	gene1365	transcript	TRANSCRIPT_gene1365	protein_coding	c.154C>T	p.Pro52Ser	154/1035	154/1035	52/344
1554394	A	NC_000962.3	.	G	A	3131.77	.	ANN=A	synonymous_variant	LOW	pyrC	dihydroorotase	gene1415	transcript	TRANSCRIPT_gene1415	protein_coding	c.207G>A	p.Glu69Glu	207/1293	207/1293	69/430		WARNING_TRANSCRIPT_NO_START_CODON
1575565	A	NC_000962.3	.	G	A	2469.77	.	ANN=A	missense_variant	MODERATE	nlhH	carboxylesterase NlhH	gene1433	transcript	TRANSCRIPT_gene1433	protein_coding	c.245C>T	p.Pro82Leu	245/960	245/960	82/319
1577846	A	NC_000962.3	.	G	A	2571.77	.	ANN=A	synonymous_variant	LOW	priA	primosomal protein N'	gene1436	transcript	TRANSCRIPT_gene1436	protein_coding	c.234G>A	p.Ala78Ala	234/1968	234/1968	78/655
1585414	C	NC_000962.3	.	T	C	1291.77	.	ANN=C	missense_variant	MODERATE	ribG	bifunctional riboflavin biosynthesis diaminohydroxyphosphoribosylaminopyrimidine deaminase/5-amino-6-(5-phosphoribosylamino) uracil reductase	gene1443	transcript	TRANSCRIPT_gene1443	protein_coding	c.221T>C	p.Ile74Thr	221/1020	221/1020	74/339
1600751	C	NC_000962.3	.	G	C	4168.77	.	ANN=C	missense_variant	MODERATE	Rv1425	diacyglycerol O-acyltransferase	gene1459	transcript	TRANSCRIPT_gene1459	protein_coding	c.1094G>C	p.Arg365Pro	1094/1380	1094/1380	365/459
1621504	A	NC_000962.3	.	G	A	5647.77	.	ANN=A	missense_variant	MODERATE	bisC	biotin sulfoxide reductase BisC	gene1476	transcript	TRANSCRIPT_gene1476	protein_coding	c.1714G>A	p.Asp572Asn	1714/2301	1714/2301	572/766
1622610	G	NC_000962.3	.	A	G	2764.77	.	ANN=G	missense_variant	MODERATE	Rv1443c	hypothetical protein	gene1477	transcript	TRANSCRIPT_gene1477	protein_coding	c.83T>C	p.Val28Ala	83/486	83/486	28/161		WARNING_TRANSCRIPT_NO_START_CODON
1664844	C	NC_000962.3	.	A	C	6586.77	.	ANN=C	missense_variant	MODERATE	acn	iron-regulated aconitate hydratase	gene1510	transcript	TRANSCRIPT_gene1510	protein_coding	c.1203T>G	p.Asp401Glu	1203/2832	1203/2832	401/943		WARNING_TRANSCRIPT_NO_START_CODON
1718863	G	NC_000962.3	.	C	G	4529.77	.	ANN=G	synonymous_variant	LOW	Rv1524	glycosyltransferase	gene1562	transcript	TRANSCRIPT_gene1562	protein_coding	c.138C>G	p.Ala46Ala	138/1245	138/1245	46/414
1755871	T	NC_000962.3	.	C	T	8552.77	.	ANN=T	missense_variant	MODERATE	plsB1	acyltransferase PlsB	gene1588	transcript	TRANSCRIPT_gene1588	protein_coding	c.427C>T	p.Pro143Ser	427/1866	427/1866	143/621		WARNING_TRANSCRIPT_NO_START_CODON
1847005	A	NC_000962.3	.	G	A	3807.77	.	ANN=A	missense_variant	MODERATE	Rv1639c	hypothetical protein	gene1677	transcript	TRANSCRIPT_gene1677	protein_coding	c.1454C>T	p.Ala485Val	1454/1470	1454/1470	485/489
								A	upstream_gene_variant	MODIFIER	Rv1638A	hypothetical protein	gene1676	transcript	TRANSCRIPT_gene1676	protein_coding	c.-32C>T					32
1939055	G	NC_000962.3	.	C	G	3131.77	.	ANN=G	missense_variant	MODERATE	Rv1711	RNA pseudouridine synthase	gene1750	transcript	TRANSCRIPT_gene1750	protein_coding	c.218C>G	p.Ser73Trp	218/765	218/765	73/254
2114890	G	NC_000962.3	.	A	G	8490.77	.	ANN=G	missense_variant	MODERATE	Rv1866	hypothetical protein	gene1902	transcript	TRANSCRIPT_gene1902	protein_coding	c.1751A>G	p.Asp584Gly	1751/2337	1751/2337	584/778
2136996	T	NC_000962.3	.	C	T	451.77	.	ANN=T	missense_variant	MODERATE	Rv1887	hypothetical protein	gene1923	transcript	TRANSCRIPT_gene1923	protein_coding	c.739C>T	p.Arg247Trp	739/1143	739/1143	247/380
2180208	C	NC_000962.3	.	A	C	2851.77	.	ANN=C	missense_variant	MODERATE	Rv1927	hypothetical protein	gene1964	transcript	TRANSCRIPT_gene1964	protein_coding	c.536A>C	p.Glu179Ala	536/774	536/774	179/257		WARNING_TRANSCRIPT_NO_START_CODON
2185664	A	NC_000962.3	.	C	A	6691.77	.	ANN=A	synonymous_variant	LOW	fadE17	acyl-CoA dehydrogenase FadE17	gene1971	transcript	TRANSCRIPT_gene1971	protein_coding	c.525G>T	p.Leu175Leu	525/1230	525/1230	175/409		WARNING_TRANSCRIPT_NO_START_CODON
2211452	G	NC_000962.3	.	C	G	5041.77	.	ANN=G	synonymous_variant	LOW	mce3B	Mce family protein Mce3B	gene2004	transcript	TRANSCRIPT_gene2004	protein_coding	c.852C>G	p.Leu284Leu	852/1029	852/1029	284/342
2231177	C	NC_000962.3	.	A	C	6440.77	.	ANN=C	missense_variant	MODERATE	Rv1987	chitinase	gene2026	transcript	TRANSCRIPT_gene2026	protein_coding	c.152A>C	p.Gln51Pro	152/429	152/429	51/142
2236435	G	NC_000962.3	.	A	G	3726.77	.	ANN=G	missense_variant	MODERATE	ctpG	cation transporter ATPase G	gene2032	transcript	TRANSCRIPT_gene2032	protein_coding	c.872T>C	p.Val291Ala	872/2316	872/2316	291/771		WARNING_TRANSCRIPT_NO_START_CODON
2244188	C	NC_000962.3	.	G	C	5172.77	.	ANN=C	missense_variant	MODERATE	Rv1999c	transporter	gene2039	transcript	TRANSCRIPT_gene2039	protein_coding	c.951C>G	p.His317Gln	951/1323	951/1323	317/440
2255638	G	NC_000962.3	.	T	G	7881.77	.	ANN=G	missense_variant	MODERATE	otsB1	trehalose-6-phosphate phosphatase OtsB	gene2046	transcript	TRANSCRIPT_gene2046	protein_coding	c.3637T>G	p.Phe1213Val	3637/3984	3637/3984	1213/1327		WARNING_TRANSCRIPT_NO_START_CODON
2278843	G	NC_000962.3	.	T	G	5410.77	.	ANN=G	synonymous_variant	LOW	hspX	alpha-crystallin	gene2069	transcript	TRANSCRIPT_gene2069	protein_coding	c.90A>C	p.Gly30Gly	90/435	90/435	30/144
2300206	C	NC_000962.3	.	T	C	450.77	.	ANN=C	missense_variant	MODERATE	pks12	polyketide synthase	gene2086	transcript	TRANSCRIPT_gene2086	protein_coding	c.6781A>G	p.Ile2261Val	6781/12456	6781/12456	2261/4151
2335330	G	NC_000962.3	.	A	G	4204.77	.	ANN=G	missense_variant	MODERATE	Rv2078	hypothetical protein	gene2119	transcript	TRANSCRIPT_gene2119	protein_coding	c.272A>G	p.Asn91Ser	272/315	272/315	91/104		WARNING_TRANSCRIPT_NO_START_CODON
								G	upstream_gene_variant	MODIFIER	Rv2079	hypothetical protein	gene2120	transcript	TRANSCRIPT_gene2120	protein_coding	c.-25A>G					25
2341347	G	NC_000962.3	.	C	G	2011.77	.	ANN=G	missense_variant	MODERATE	Rv2083	hypothetical protein	gene2124	transcript	TRANSCRIPT_gene2124	protein_coding	c.477C>G	p.Ser159Arg	477/945	477/945	159/314
2341348	T	NC_000962.3	.	A	T	2011.77	.	ANN=T	missense_variant	MODERATE	Rv2083	hypothetical protein	gene2124	transcript	TRANSCRIPT_gene2124	protein_coding	c.478A>T	p.Ile160Phe	478/945	478/945	160/314
2344758	A	NC_000962.3	.	G	A	6131.77	.	ANN=A	synonymous_variant	LOW	pknJ	transmembrane serine/threonine-protein kinase PknJ	gene2128	transcript	TRANSCRIPT_gene2128	protein_coding	c.348G>A	p.Val116Val	348/1770	348/1770	116/589		WARNING_TRANSCRIPT_NO_START_CODON
2368565	T	NC_000962.3	.	A	T	415.31	.	ANN=T	intergenic_region	MODIFIER	PPE36-prcA	PPE family protein PPE36-protease complex-associated polypeptide	gene2147-gene2148	intergenic_region	gene2147-gene2148		n.2368565A>T
2381020	A	NC_000962.3	.	T	A	6891.77	.	ANN=A	upstream_gene_variant	MODIFIER	hisE	phosphoribosyl-amp pyrophosphatase hise	gene2161	transcript	TRANSCRIPT_gene2161	protein_coding	c.-76A>T					76	WARNING_TRANSCRIPT_NO_START_CODON
								A	upstream_gene_variant	MODIFIER	PPE37	ppe family protein ppe37	gene2162	transcript	TRANSCRIPT_gene2162	protein_coding	c.-51T>A					51	WARNING_TRANSCRIPT_NO_START_CODON
								A	intergenic_region	MODIFIER	hisE-PPE37	phosphoribosyl-amp pyrophosphatase hise-ppe family protein ppe37	gene2161-gene2162	intergenic_region	gene2161-gene2162		n.2381020T>A
2395664	G	NC_000962.3	.	A	G	3114.77	.	ANN=G	synonymous_variant	LOW	Rv2135c	hypothetical protein	gene2174	transcript	TRANSCRIPT_gene2174	protein_coding	c.348T>C	p.Gly116Gly	348/711	348/711	116/236
2432849	A	NC_000962.3	.	G	A	6052.77	.	ANN=A	synonymous_variant	LOW	Rv2170	GCN5-like N-acetyltransferase	gene2209	transcript	TRANSCRIPT_gene2209	protein_coding	c.615G>A	p.Pro205Pro	615/621	615/621	205/206
2460511	T	NC_000962.3	.	C	T	8652.77	.	ANN=T	synonymous_variant	LOW	qcrB	ubiquinol-cytochrome C reductase cytochrome subunit B	gene2235	transcript	TRANSCRIPT_gene2235	protein_coding	c.834C>T	p.Gly278Gly	834/1650	834/1650	278/549
2484841	A	NC_000962.3	.	G	A	6728.77	.	ANN=A	synonymous_variant	LOW	lipB	octanoyltransferase	gene2256	transcript	TRANSCRIPT_gene2256	protein_coding	c.258G>A	p.Gly86Gly	258/693	258/693	86/230		WARNING_TRANSCRIPT_NO_START_CODON
2533918	C	NC_000962.3	.	G	C	8281.77	.	ANN=C	missense_variant	MODERATE	Rv2260	hypothetical protein	gene2306	transcript	TRANSCRIPT_gene2306	protein_coding	c.589G>C	p.Gly197Arg	589/636	589/636	197/211
2560160	G	NC_000962.3	.	T	G	2771.77	.	ANN=G	missense_variant	MODERATE	yjcE	Na(+)/H(+) transporter	gene2331	transcript	TRANSCRIPT_gene2331	protein_coding	c.458T>G	p.Val153Gly	458/1629	458/1629	153/542
2572299	T	NC_000962.3	.	A	T	2691.77	.	ANN=T	missense_variant	MODERATE	Rv2300c	metallo-hydrolase	gene2344	transcript	TRANSCRIPT_gene2344	protein_coding	c.710T>A	p.Val237Asp	710/933	710/933	237/310
2580251	A	NC_000962.3	.	C	A	4852.77	.	ANN=A	upstream_gene_variant	MODIFIER	Rv2307D	hypothetical protein	gene2354	transcript	TRANSCRIPT_gene2354	protein_coding	c.-41G>T					41
								A	intergenic_region	MODIFIER	Rv2307D-Rv2308	hypothetical protein	gene2354-gene2355	intergenic_region	gene2354-gene2355		n.2580251C>A
2584441	A	NC_000962.3	.	C	A	6771.77	.	ANN=A	upstream_gene_variant	MODIFIER	Rv2312	hypothetical protein	gene2361	transcript	TRANSCRIPT_gene2361	protein_coding	c.-45C>A					45
								A	downstream_gene_variant	MODIFIER	Rv2311	hypothetical protein	gene2360	transcript	TRANSCRIPT_gene2360	protein_coding	c.*33C>A					33	WARNING_TRANSCRIPT_NO_START_CODON
								A	intergenic_region	MODIFIER	Rv2311-Rv2312	hypothetical protein	gene2360-gene2361	intergenic_region	gene2360-gene2361		n.2584441C>A
2693986	A	NC_000962.3	.	G	A	2598.77	.	ANN=A	missense_variant	MODERATE	cysA1	sulfate ABC transporter ATP-binding protein CysA	gene2447	transcript	TRANSCRIPT_gene2447	protein_coding	c.979C>T	p.Arg327Trp	979/1056	979/1056	327/351
2695312	C	NC_000962.3	.	G	C	7245.77	.	ANN=C	missense_variant	MODERATE	cysW	sulfate ABC transporter permease CysW	gene2448	transcript	TRANSCRIPT_gene2448	protein_coding	c.488C>G	p.Thr163Ser	488/819	488/819	163/272
2700480	A	NC_000962.3	.	C	A	5323.77	.	ANN=A	downstream_gene_variant	MODIFIER	Rv2402	trehalase	gene2453	transcript	TRANSCRIPT_gene2453	protein_coding	c.*23C>A					23
								A	downstream_gene_variant	MODIFIER	lppR	lipoprotein LppR	gene2454	transcript	TRANSCRIPT_gene2454	protein_coding	c.*55G>T					55	WARNING_TRANSCRIPT_NO_START_CODON
								A	intergenic_region	MODIFIER	Rv2402-lppR	trehalase-lipoprotein LppR	gene2453-gene2454	intergenic_region	gene2453-gene2454		n.2700480C>A
2711989	C	NC_000962.3	.	T	C	2651.77	.	ANN=C	synonymous_variant	LOW	Rv2414c	hypothetical protein	gene2465	transcript	TRANSCRIPT_gene2465	protein_coding	c.888A>G	p.Ala296Ala	888/1545	888/1545	296/514
2728375	A	NC_000962.3	.	G	A	7423.77	.	ANN=A	downstream_gene_variant	MODIFIER	Rv2432c	hypothetical protein	gene2484	transcript	TRANSCRIPT_gene2484	protein_coding	c.*62C>T					62
								A	intergenic_region	MODIFIER	PE25-Rv2432c	PE family protein PE25-hypothetical protein	gene2483-gene2484	intergenic_region	gene2483-gene2484		n.2728375G>A
2781570	T	NC_000962.3	.	G	T	9874.77	.	ANN=T	missense_variant	MODERATE	gdh	NAD-dependent glutamate dehydrogenase	gene2532	transcript	TRANSCRIPT_gene2532	protein_coding	c.693C>A	p.Asp231Glu	693/4875	693/4875	231/1624
2815523	T	NC_000962.3	.	C	T	1843.77	.	ANN=T	missense_variant	MODERATE	accA1	acetyl/propionyl-CoA carboxylase subuit alpha	gene2557	transcript	TRANSCRIPT_gene2557	protein_coding	c.1358G>A	p.Arg453Gln	1358/1965	1358/1965	453/654
2870767	T	NC_000962.3	.	C	T	8530.77	.	ANN=T	downstream_gene_variant	MODIFIER	Rv2551c	hypothetical protein	gene2612	transcript	TRANSCRIPT_gene2612	protein_coding	c.*8G>A					8
								T	intergenic_region	MODIFIER	vapB20-Rv2551c	antitoxin VapB20-hypothetical protein	gene2611-gene2612	intergenic_region	gene2611-gene2612		n.2870767C>T
2933885	T	NC_000962.3	.	C	T	2886.77	.	ANN=T	synonymous_variant	LOW	snzP	pyridoxine biosynthesis protein	gene2667	transcript	TRANSCRIPT_gene2667	protein_coding	c.186G>A	p.Gly62Gly	186/900	186/900	62/299
2945231	T	NC_000962.3	.	C	T	8812.77	.	ANN=T	upstream_gene_variant	MODIFIER	Rv2616	hypothetical protein	gene2678	transcript	TRANSCRIPT_gene2678	protein_coding	c.-99C>T					99	WARNING_TRANSCRIPT_NO_START_CODON
								T	intergenic_region	MODIFIER	PE_PGRS45-Rv2616	PE-PGRS family protein PE_PGRS45-hypothetical protein	gene2677-gene2678	intergenic_region	gene2677-gene2678		n.2945231C>T
2975788	A	NC_000962.3	.	G	A	2835.77	.	ANN=A	upstream_gene_variant	MODIFIER	Rv2651c	prophage protease	gene2715	transcript	TRANSCRIPT_gene2715	protein_coding	c.-13C>T					13
								A	intergenic_region	MODIFIER	Rv2651c-Rv2652c	prophage protein	gene2715-gene2716	intergenic_region	gene2715-gene2716		n.2975788G>A
3104743	T	NC_000962.3	.	C	T	3067.53	.	ANN=T	missense_variant	MODERATE	Rv2795c	hypothetical protein	gene2857	transcript	TRANSCRIPT_gene2857	protein_coding	c.169G>A	p.Asp57Asn	169/975	169/975	57/324		WARNING_TRANSCRIPT_NO_START_CODON
3118708	C	NC_000962.3	.	T	C	8408.77	.	ANN=C	missense_variant	MODERATE	Rv2813	hypothetical protein	gene2875	transcript	TRANSCRIPT_gene2875	protein_coding	c.485T>C	p.Leu162Pro	485/813	485/813	162/270
3188550	T	NC_000962.3	.	C	T	7731.77	.	ANN=T	missense_variant	MODERATE	merT	integral membrane protein	gene2939	transcript	TRANSCRIPT_gene2939	protein_coding	c.322G>A	p.Gly108Arg	322/864	322/864	108/287		WARNING_TRANSCRIPT_NO_START_CODON
3191070	A	NC_000962.3	.	G	A	8514.77	.	ANN=A	synonymous_variant	LOW	cdsA	phosphatidate cytidylyltransferase	gene2941	transcript	TRANSCRIPT_gene2941	protein_coding	c.552C>T	p.Ile184Ile	552/921	552/921	184/306		WARNING_TRANSCRIPT_NO_START_CODON
3243005	T	NC_000962.3	.	C	T	8481.77	.	ANN=T	synonymous_variant	LOW	Rv2929	hypothetical protein	gene2990	transcript	TRANSCRIPT_gene2990	protein_coding	c.36C>T	p.Gly12Gly	36/312	36/312	12/103
								T	downstream_gene_variant	MODIFIER	tesA	thioesterase TesA	gene2989	transcript	TRANSCRIPT_gene2989	protein_coding	c.*22C>T					22
3248907	G	NC_000962.3	.	A	G	8444.77	.	ANN=G	missense_variant	MODERATE	ppsA	phthiocerol synthesis polyketide synthase type I PpsA	gene2992	transcript	TRANSCRIPT_gene2992	protein_coding	c.3463A>G	p.Thr1155Ala	3463/5631	3463/5631	1155/1876
3253154	A	NC_000962.3	.	G	A	7758.77	.	ANN=A	missense_variant	MODERATE	ppsB	phthiocerol synthesis polyketide synthase type I PpsB	gene2993	transcript	TRANSCRIPT_gene2993	protein_coding	c.2083G>A	p.Ala695Thr	2083/4617	2083/4617	695/1538		WARNING_TRANSCRIPT_NO_START_CODON
3337772	A	NC_000962.3	.	C	A	5327.77	.	ANN=A	missense_variant	MODERATE	ddlA	D-alanine--D-alanine ligase	gene3045	transcript	TRANSCRIPT_gene3045	protein_coding	c.146G>T	p.Gly49Val	146/1122	146/1122	49/373		WARNING_TRANSCRIPT_NO_START_CODON
3344135	G	NC_000962.3	.	T	G	6089.77	.	ANN=G	missense_variant	MODERATE	leuD	3-isopropylmalate dehydratase small subunit	gene3051	transcript	TRANSCRIPT_gene3051	protein_coding	c.495A>C	p.Glu165Asp	495/597	495/597	165/198
3471753	G	NC_000962.3	.	C	G	3163.77	.	ANN=G	missense_variant	MODERATE	Rv3103c	hypothetical protein	gene3174	transcript	TRANSCRIPT_gene3174	protein_coding	c.98G>C	p.Trp33Ser	98/438	98/438	33/145		WARNING_TRANSCRIPT_NO_START_CODON
								G	downstream_gene_variant	MODIFIER	Rv3104c	transmembrane protein	gene3175	transcript	TRANSCRIPT_gene3175	protein_coding	c.*99G>C					99
3471755	G	NC_000962.3	.	C	G	3290.77	.	ANN=G	synonymous_variant	LOW	Rv3103c	hypothetical protein	gene3174	transcript	TRANSCRIPT_gene3174	protein_coding	c.96G>C	p.Val32Val	96/438	96/438	32/145		WARNING_TRANSCRIPT_NO_START_CODON
								G	downstream_gene_variant	MODIFIER	Rv3104c	transmembrane protein	gene3175	transcript	TRANSCRIPT_gene3175	protein_coding	c.*97G>C					97
3520950	G	NC_000962.3	.	A	G	6367.77	.	ANN=G	synonymous_variant	LOW	nuoI	NADH-quinone oxidoreductase subunit L	gene3225	transcript	TRANSCRIPT_gene3225	protein_coding	c.444A>G	p.Glu148Glu	444/636	444/636	148/211		WARNING_TRANSCRIPT_NO_START_CODON
3654927	C	NC_000962.3	.	G	C	1851.77	.	ANN=C	missense_variant	MODERATE	Rv3273	transmembrane carbonic anhydrase	gene3350	transcript	TRANSCRIPT_gene3350	protein_coding	c.291G>C	p.Glu97Asp	291/2295	291/2295	97/764		WARNING_TRANSCRIPT_NO_START_CODON
3693795	T	NC_000962.3	.	C	T	3808.77	.	ANN=T	synonymous_variant	LOW	amiB1	amidase AmiB	gene3383	transcript	TRANSCRIPT_gene3383	protein_coding	c.195G>A	p.Thr65Thr	195/1185	195/1185	65/394
3834915	C	NC_000962.3	.	G	C	9109.77	.	ANN=C	synonymous_variant	LOW	whiB3	redox-responsive transcriptional regulator WhiB3	gene3492	transcript	TRANSCRIPT_gene3492	protein_coding	c.24G>C	p.Pro8Pro	24/309	24/309	8/102
3872880	T	NC_000962.3	.	C	T	7872.77	.	ANN=T	synonymous_variant	LOW	cut3	cutinase	gene3527	transcript	TRANSCRIPT_gene3527	protein_coding	c.264C>T	p.Ala88Ala	264/789	264/789	88/262		WARNING_TRANSCRIPT_NO_START_CODON
3924142	T	NC_000962.3	.	C	T	2283.77	.	ANN=T	missense_variant	MODERATE	fadE27	acyl-CoA dehydrogenase FadE27	gene3578	transcript	TRANSCRIPT_gene3578	protein_coding	c.445C>T	p.Arg149Cys	445/1122	445/1122	149/373
3966888	T	NC_000962.3	.	C	T	9047.77	.	ANN=T	missense_variant	MODERATE	Rv3529c	hypothetical protein	gene3602	transcript	TRANSCRIPT_gene3602	protein_coding	c.151G>A	p.Ala51Thr	151/1155	151/1155	51/384
4005229	C	NC_000962.3	.	G	C	2291.77	.	ANN=C	synonymous_variant	LOW	fadE32	acyl-CoA dehydrogenase FadE32	gene3636	transcript	TRANSCRIPT_gene3636	protein_coding	c.939G>C	p.Arg313Arg	939/960	939/960	313/319		WARNING_TRANSCRIPT_NO_START_CODON
								C	upstream_gene_variant	MODIFIER	fadE33	acyl-CoA dehydrogenase FadE33	gene3637	transcript	TRANSCRIPT_gene3637	protein_coding	c.-18G>C					18
4022192	T	NC_000962.3	.	C	T	5038.77	.	ANN=T	missense_variant	MODERATE	Rv3579c	23S rRNA (guanosine(2251)-2'-O)-methyltransferase RlmB	gene3653	transcript	TRANSCRIPT_gene3653	protein_coding	c.202G>A	p.Glu68Lys	202/969	202/969	68/322
4075504	A	NC_000962.3	.	C	A	6971.77	.	ANN=A	downstream_gene_variant	MODIFIER	Rv3635	transmembrane protein	gene3707	transcript	TRANSCRIPT_gene3707	protein_coding	c.*95C>A					95
								A	intergenic_region	MODIFIER	Rv3635-Rv3636	transmembrane proteinpseudo	gene3707-gene3708	intergenic_region	gene3707-gene3708		n.4075504C>A
4086931	A	NC_000962.3	.	G	A	7437.77	.	ANN=A	synonymous_variant	LOW	topA	DNA topoisomerase I	gene3718	transcript	TRANSCRIPT_gene3718	protein_coding	c.327C>T	p.Ala109Ala	327/2805	327/2805	109/934
4107700	G	NC_000962.3	.	C	G	8851.77	.	ANN=G	upstream_gene_variant	MODIFIER	acs	acetyl-CoAsynthetase	gene3741	transcript	TRANSCRIPT_gene3741	protein_coding	c.-92C>G					92	WARNING_TRANSCRIPT_NO_START_CODON
								G	intergenic_region	MODIFIER	dppA-acs	dipeptide ABC transporter substrate-binding lipoprotein DppA-acetyl-CoAsynthetase	gene3740-gene3741	intergenic_region	gene3740-gene3741		n.4107700C>G
4130177	A	NC_000962.3	.	G	A	4459.77	.	ANN=A	missense_variant	MODERATE	Rv3688c	hypothetical protein	gene3764	transcript	TRANSCRIPT_gene3764	protein_coding	c.181C>T	p.Arg61Cys	181/465	181/465	61/154
4187440	T	NC_000962.3	.	C	T	6990.77	.	ANN=T	synonymous_variant	LOW	Rv3736	AraC/XylS family transcriptional regulator	gene3815	transcript	TRANSCRIPT_gene3815	protein_coding	c.807C>T	p.Asn269Asn	807/1062	807/1062	269/353
4192240	A	NC_000962.3	.	G	A	4650.77	.	ANN=A	missense_variant	MODERATE	Rv3741c	oxidoreductase	gene3820	transcript	TRANSCRIPT_gene3820	protein_coding	c.614C>T	p.Thr205Met	614/675	614/675	205/224
								A	upstream_gene_variant	MODIFIER	Rv3740c	diacyglycerol O-acyltransferase	gene3819	transcript	TRANSCRIPT_gene3819	protein_coding	c.-61C>T					61
4217192	T	NC_000962.3	.	C	T	2087.77	.	ANN=T	missense_variant	MODERATE	hisC2	histidinol-phosphate aminotransferase	gene3853	transcript	TRANSCRIPT_gene3853	protein_coding	c.59C>T	p.Thr20Met	59/1062	59/1062	20/353		WARNING_TRANSCRIPT_NO_START_CODON
4217298	T	NC_000962.3	.	C	T	5719.77	.	ANN=T	synonymous_variant	LOW	hisC2	histidinol-phosphate aminotransferase	gene3853	transcript	TRANSCRIPT_gene3853	protein_coding	c.165C>T	p.Pro55Pro	165/1062	165/1062	55/353		WARNING_TRANSCRIPT_NO_START_CODON
4238254	C	NC_000962.3	.	T	C	6325.77	.	ANN=C	missense_variant	MODERATE	aftA	arabinofuranosyltransferase	gene3874	transcript	TRANSCRIPT_gene3874	protein_coding	c.323T>C	p.Val108Ala	323/1932	323/1932	108/643
4281216	C	NC_000962.3	.	G	C	3411.77	.	ANN=C	missense_variant	MODERATE	Rv3816c	acyltransferase	gene3898	transcript	TRANSCRIPT_gene3898	protein_coding	c.356C>G	p.Ala119Gly	356/780	356/780	119/259		WARNING_TRANSCRIPT_NO_START_CODON
4285934	A	NC_000962.3	.	C	A	7159.77	.	ANN=A	upstream_gene_variant	MODIFIER	Rv3821	integral membrane protein	gene3903	transcript	TRANSCRIPT_gene3903	protein_coding	c.-39C>A					39
								A	intergenic_region	MODIFIER	papA2-Rv3821	trehalose-2-sulfate acyltransferase-integral membrane protein	gene3902-gene3903	intergenic_region	gene3902-gene3903		n.4285934C>A
4295719	A	NC_000962.3	.	G	A	3166.77	.	ANN=A	missense_variant	MODERATE	pks2	phthioceranic/hydroxyphthioceranic acid synthase	gene3907	transcript	TRANSCRIPT_gene3907	protein_coding	c.3887C>T	p.Pro1296Leu	3887/6381	3887/6381	1296/2126
4338863	C	NC_000962.3	.	G	C	6876.77	.	ANN=C	synonymous_variant	LOW	Rv3863	hypothetical protein	gene3946	transcript	TRANSCRIPT_gene3946	protein_coding	c.15G>C	p.Arg5Arg	15/1179	15/1179	5/392
4346298	A	NC_000962.3	.	G	A	4603.77	.	ANN=A	synonymous_variant	LOW	eccB1	ESX-1 secretion system protein EccB	gene3952	transcript	TRANSCRIPT_gene3952	protein_coding	c.1260G>A	p.Val420Val	1260/1443	1260/1443	420/480
4410679	A	NC_000962.3	.	G	A	7971.77	.	ANN=A	synonymous_variant	LOW	rnpA	ribonuclease P protein component	gene4006	transcript	TRANSCRIPT_gene4006	protein_coding	c.111C>T	p.Asp37Asp	111/378	111/378	37/125
