# Supplementary material for: A seventeenth-century Mycobacterium tuberculosis genome supports a Neolithic emergence of the Mycobacterium tuberculosis complex
Source: Genome Biol. 2020 Aug 10;21:201. doi: 10.1186/s13059-020-02112-1 (PMC7418204; doi:10.1186/s13059-020-02112-1)
Supplement: Supplementary file 10 — Additional file 10: Table S9. Date randomization results for MTBC dataset. [file 13059_2020_2112_MOESM10_ESM.xlsx]

## Sheet: Supplementary Table
#MTBC dataset BDSKY+UCLD date randomization results
Dataset	Randomization	rateMean	rate95HPDLower	rateHPDUpper	rateESS
MTBC	0	1.283e-09	3.9253e-10	2.282e-09	149
MTBC	1	3.682e-09	1.436e-09	5.7855e-09	263
MTBC	2	2.2986e-09	6.7241e-10	3.8206e-09	235
MTBC	3	2.1175e-09	5.8144e-10	3.8883e-09	203
MTBC	4	1.0428e-09	1.4683e-10	2.0275e-09	146
MTBC	5	2.2376e-09	8.1684e-10	3.6466e-09	207
MTBC	6	1.6981e-09	4.3056e-10	3.1604e-09	170
MTBC	7	1.805e-09	2.149e-10	3.493e-09	100
MTBC	8	1.9733e-09	4.2444e-10	3.4488e-09	165
MTBC	9	3.2471e-09	9.6899e-10	5.3483e-09	179
MTBC	ORIGINAL	1.4488e-08	9.4606e-09	1.9632e-08	297
