# Supplementary material for: A seventeenth-century Mycobacterium tuberculosis genome supports a Neolithic emergence of the Mycobacterium tuberculosis complex
Source: Genome Biol. 2020 Aug 10;21:201. doi: 10.1186/s13059-020-02112-1 (PMC7418204; doi:10.1186/s13059-020-02112-1)
Supplement: Supplementary file 11 — Additional file 11: Table S10. Date randomization results for L4 dataset. [file 13059_2020_2112_MOESM11_ESM.xlsx]

## Sheet: Supplementary Table
#L4 dataset BDSKY+UCLD date randomization results
Dataset	Randomization	rateMean	rate95HPDLower	rateHPDUpper	rateESS
L4	0	3.8961e-09	1.454e-10	9.949e-09	254.8
L4	1	1.557e-09	1.0061e-10	3.3773e-09	274.6
L4	2	5.7297e-09	2.6771e-10	1.5315e-08	218.1
L4	3	1.4607e-09	1.171e-10	3.5418e-09	365.4
L4	4	1.1272e-08	1.0002e-09	2.1088e-08	252.7
L4	5	3.7022e-09	1.6662e-10	9.4498e-09	525.4
L4	6	3.2678e-09	8.9403e-11	8.0446e-09	299.3
L4	7	6.103e-09	1.874e-10	1.606e-08	384.2
L4	8	2.6103e-09	9.1464e-11	6.1522e-09	259.3
L4	9	6e-09	3.2006e-10	1.4399e-08	221.8
L4	ORIGINAL	3.1885e-08	1.9488e-08	4.4007e-08	1646
